# Supplementary material for: 2-[2-(Trifluoro­meth­yl)phen­yl]-2H-1-benzopyran-4(3H)-one
Source: Acta Crystallogr Sect E Struct Rep Online. 2012 Apr 25;68(Pt 5):o1522. doi: 10.1107/S160053681201687X (PMC3344626; doi:10.1107/S160053681201687X)
Supplement: Supplementary file 1 [file e-68-o1522-sup1.cif]

##############################################################################
#                                                                            #
# This CIF contains the data in a paper accepted for publication in          #
# Acta Crystallographica Section E. It conforms to the requirements of       #
# Notes for Authors for Acta Crystallographica Section E, and has been       #
# peer reviewed under the auspices of the IUCr Commission on Journals.       #
#                                                                            #
# Full details of the Crystallographic Information File format               #
# are given in the paper "The Crystallographic Information File (CIF):       #
# a New Standard Archive File for Crystallography" by S. R. Hall, F. H.      #
# Allen and I. D. Brown [Acta Cryst. (1991), A47, 655-685].                  #
#                                                                            #
# The current version of the core CIF dictionary is obtainable from          #
# ftp://ftp.iucr.org/pub/cif_core.dic.                                       #
#                                                                            #
# Software is freely available for graphical display of the structure(s)     #
# in this CIF. For information consult the CIF software page                 #
# http://www.iucr.org/resources/cif/software.                                #
#                                                                            #
# This file may be used for bona fide research purposes within the           #
# scientific community so long as proper attribution is given to the journal # 
# article from which it was obtained.                                        #
#                                                                            #
##############################################################################
data_I
_audit_creation_method     SHELXL-97
_chemical_name_systematic
;
2-[2-(Trifluoromethyl)phenyl]-2<i>H</i>-1-benzopyran-4(3<i>H</i>)-one
;
_chemical_name_common     ?
_chemical_formula_moiety     'C16 H11 F3 O2'
_chemical_formula_sum     'C16 H11 F3 O2'
_chemical_formula_iupac     'C16 H11 F3 O2'
_chemical_formula_weight     292.25
_chemical_melting_point     ?
_symmetry_cell_setting     orthorhombic
_symmetry_space_group_name_H-M     'P n a 21'
_symmetry_space_group_name_Hall     'P 2c -2n'
loop_
    _symmetry_equiv_pos_as_xyz
    'x, y, z'
    '-x, -y, z+1/2'
    '-x+1/2, y+1/2, z+1/2'
    'x+1/2, -y+1/2, z'
_cell_length_a     8.2291(9)
_cell_length_b     22.020(3)
_cell_length_c     7.3355(11)
_cell_angle_alpha     90.00
_cell_angle_beta     90.00
_cell_angle_gamma     90.00
_cell_volume     1329.2(3)
_cell_formula_units_Z     4
_cell_measurement_reflns_used     966
_cell_measurement_theta_min     3.3305
_cell_measurement_theta_max     28.8569
_cell_measurement_temperature     293(2)
_exptl_crystal_description     needle
_exptl_crystal_colour     colourless
_exptl_crystal_size_max     0.18
_exptl_crystal_size_mid     0.02
_exptl_crystal_size_min     0.02
_exptl_crystal_density_diffrn     1.460
_exptl_crystal_density_meas     ?
_exptl_crystal_density_method     'not measured'
_exptl_crystal_F_000     600
_exptl_absorpt_coefficient_mu     0.123
_exptl_absorpt_correction_type     none
_exptl_absorpt_process_details     ?
_exptl_absorpt_correction_T_min     ?
_exptl_absorpt_correction_T_max     ?
_exptl_special_details     ?
_diffrn_ambient_temperature     293(2)
_diffrn_radiation_type     MoK\a
_diffrn_radiation_wavelength     0.71073
_diffrn_radiation_source     'Enhance (Mo) X-ray Source'
_diffrn_radiation_monochromator     graphite
_diffrn_measurement_device_type
                                  'Oxford Diffraction Xcalibur Sapphire3 Gemini'
_diffrn_measurement_method     '\w scans'
_diffrn_detector_area_resol_mean     16.3280
_diffrn_reflns_number     4585
_diffrn_reflns_av_R_equivalents     0.0491
_diffrn_reflns_av_sigmaI/netI     0.0897
_diffrn_reflns_theta_min     3.70
_diffrn_reflns_theta_max     28.89
_diffrn_reflns_theta_full     28.89
_diffrn_measured_fraction_theta_max     0.890
_diffrn_measured_fraction_theta_full     0.890
_diffrn_reflns_limit_h_min     -11
_diffrn_reflns_limit_h_max     10
_diffrn_reflns_limit_k_min     -28
_diffrn_reflns_limit_k_max     29
_diffrn_reflns_limit_l_min     -9
_diffrn_reflns_limit_l_max     9
_diffrn_standards_number     ?
_diffrn_standards_interval_count     ?
_diffrn_standards_interval_time     ?
_diffrn_standards_decay_%     ?
_refine_special_details
;
Refinement of <i>F</i>^2^ against ALL reflections. The weighted <i>R</i>-factor
<i>wR</i> and goodness of fit <i>S</i> are based on <i>F</i>^2^, conventional
<i>R</i>-factors <i>R</i> are based on <i>F</i>, with <i>F</i> set to zero for
negative <i>F</i>^2^. The threshold expression of <i>F</i>^2^ >
\s(<i>F</i>^2^) is used only for calculating <i>R</i>-factors(gt) <i>etc</i>.
and is not relevant to the choice of reflections for refinement.
<i>R</i>-factors based on <i>F</i>^2^ are statistically about twice as large
as those based on <i>F</i>, and <i>R</i>- factors based on ALL data will be
even larger.
;
_reflns_number_total     2558
_reflns_number_gt     1462
_reflns_threshold_expression     I>2sigma(I)
_refine_ls_structure_factor_coef     Fsqd
_refine_ls_matrix_type     full
_refine_ls_R_factor_all     0.1537
_refine_ls_R_factor_gt     0.0868
_refine_ls_wR_factor_gt     0.0934
_refine_ls_wR_factor_ref     0.1093
_refine_ls_goodness_of_fit_ref     1.116
_refine_ls_restrained_S_all     1.115
_refine_ls_number_reflns     2558
_refine_ls_number_parameters     190
_refine_ls_number_restraints     1
_refine_ls_hydrogen_treatment     constr
_refine_ls_weighting_scheme     calc
_refine_ls_weighting_details
         'calc w=1/[\s^2^(Fo^2^)+(0.0250P)^2^+0.0000P] where P=(Fo^2^+2Fc^2^)/3'
_atom_sites_solution_hydrogens     geom
_atom_sites_solution_primary     direct
_atom_sites_solution_secondary     difmap
_refine_ls_shift/su_max     0.000
_refine_ls_shift/su_mean     0.000
_refine_diff_density_max     0.155
_refine_diff_density_min     -0.151
_refine_ls_extinction_method     none
_refine_ls_extinction_coef     ?
loop_
    _atom_type_symbol
    _atom_type_description
    _atom_type_scat_dispersion_real
    _atom_type_scat_dispersion_imag
    _atom_type_scat_source
    'C' 'C' 0.0033 0.0016
                         'International Tables Vol C Tables 4.2.6.8 and 6.1.1.4'
    'H' 'H' 0.0000 0.0000
                         'International Tables Vol C Tables 4.2.6.8 and 6.1.1.4'
    'O' 'O' 0.0106 0.0060
                         'International Tables Vol C Tables 4.2.6.8 and 6.1.1.4'
    'F' 'F' 0.0171 0.0103
                         'International Tables Vol C Tables 4.2.6.8 and 6.1.1.4'
_computing_data_collection
;
CrysAlis PRO (Oxford Diffraction, 2010)
;
_computing_cell_refinement
;
CrysAlis PRO (Oxford Diffraction, 2010)
;
_computing_data_reduction
;
CrysAlis PRO (Oxford Diffraction, 2010)
;
_computing_structure_solution     'SHELXS97 (Sheldrick, 2008)'
_computing_structure_refinement     'SHELXL97 (Sheldrick, 2008)'
_computing_molecular_graphics     'ORTEP-3 (Farrugia, 1997)'
_computing_publication_material
        'WinGX (Farrugia, 1999), PLATON (Spek, 2009) and PARST (Nardelli, 1995)'
loop_
    _atom_site_type_symbol
    _atom_site_label
    _atom_site_fract_x
    _atom_site_fract_y
    _atom_site_fract_z
    _atom_site_U_iso_or_equiv
    _atom_site_adp_type
    _atom_site_calc_flag
    _atom_site_refinement_flags
    _atom_site_occupancy
    _atom_site_symmetry_multiplicity
    _atom_site_disorder_assembly
    _atom_site_disorder_group
    O O1 0.3661(3) 0.90660(11) 0.7245(5) 0.0481(8) Uani d . 1 1 . .
    O O2 -0.0253(3) 1.02162(14) 0.7338(6) 0.0901(14) Uani d . 1 1 . .
    F F1 0.0147(4) 0.74844(13) 0.3065(5) 0.1002(11) Uani d . 1 1 . .
    F F2 0.1886(3) 0.82036(13) 0.2974(4) 0.0759(8) Uani d . 1 1 . .
    F F3 -0.0440(3) 0.83559(15) 0.4155(5) 0.0867(10) Uani d . 1 1 . .
    C C1 0.3889(4) 0.96841(17) 0.7160(7) 0.0394(10) Uani d . 1 1 . .
    C C2 0.5488(4) 0.98855(19) 0.7098(7) 0.0475(12) Uani d . 1 1 . .
    H H2 0.6339 0.9608 0.7105 0.057 Uiso calc R 1 1 . .
    C C3 0.5801(5) 1.04910(19) 0.7029(7) 0.0496(12) Uani d . 1 1 . .
    H H3 0.6872 1.0626 0.7023 0.060 Uiso calc R 1 1 . .
    C C4 0.4543(5) 1.09121(19) 0.6967(7) 0.0581(13) Uani d . 1 1 . .
    H H4 0.4767 1.1325 0.6878 0.070 Uiso calc R 1 1 . .
    C C5 0.2973(5) 1.07110(18) 0.7040(7) 0.0557(13) Uani d . 1 1 . .
    H H5 0.2132 1.0993 0.7028 0.067 Uiso calc R 1 1 . .
    C C6 0.2595(4) 1.00912(18) 0.7131(7) 0.0416(11) Uani d . 1 1 . .
    C C7 0.0917(5) 0.98787(19) 0.7367(8) 0.0563(14) Uani d . 1 1 . .
    C C8 0.0756(4) 0.92045(17) 0.7675(7) 0.0555(15) Uani d . 1 1 . .
    H H8A -0.0302 0.9070 0.7254 0.067 Uiso calc R 1 1 . .
    H H8B 0.0831 0.9119 0.8969 0.067 Uiso calc R 1 1 . .
    C C9 0.2082(4) 0.88567(18) 0.6662(6) 0.0393(11) Uani d . 1 1 . .
    H H9 0.1964 0.8925 0.5349 0.047 Uiso calc R 1 1 . .
    C C10 0.2017(4) 0.81852(19) 0.7043(6) 0.0365(10) Uani d . 1 1 . .
    C C11 0.1381(5) 0.7759(2) 0.5836(6) 0.0387(11) Uani d . 1 1 . .
    C C12 0.1326(5) 0.7148(2) 0.6313(7) 0.0478(13) Uani d . 1 1 . .
    H H12 0.0877 0.6868 0.5509 0.057 Uiso calc R 1 1 . .
    C C13 0.1925(5) 0.6955(2) 0.7952(8) 0.0540(12) Uani d . 1 1 . .
    H H13 0.1884 0.6545 0.8253 0.065 Uiso calc R 1 1 . .
    C C14 0.2581(5) 0.7360(2) 0.9145(7) 0.0583(14) Uani d . 1 1 . .
    H H14 0.2998 0.7227 1.0254 0.070 Uiso calc R 1 1 . .
    C C15 0.2626(5) 0.7976(2) 0.8697(7) 0.0505(13) Uani d . 1 1 . .
    H H15 0.3071 0.8252 0.9518 0.061 Uiso calc R 1 1 . .
    C C16 0.0756(6) 0.7942(2) 0.4026(8) 0.0594(15) Uani d . 1 1 . .
loop_
    _atom_site_aniso_label
    _atom_site_aniso_U_11
    _atom_site_aniso_U_22
    _atom_site_aniso_U_33
    _atom_site_aniso_U_12
    _atom_site_aniso_U_13
    _atom_site_aniso_U_23
    O1 0.0319(14) 0.0360(17) 0.076(2) -0.0008(13) -0.0020(16) 0.001(2)
    O2 0.0468(16) 0.064(2) 0.160(4) 0.0188(17) 0.013(2) 0.002(3)
    F1 0.149(3) 0.079(2) 0.072(2) -0.041(2) -0.051(2) -0.002(2)
    F2 0.0938(18) 0.087(2) 0.0464(17) -0.0169(17) 0.0070(17) 0.0086(19)
    F3 0.0697(18) 0.097(2) 0.093(2) 0.0126(19) -0.0212(18) 0.022(2)
    C1 0.044(2) 0.032(2) 0.042(3) -0.002(2) 0.007(2) -0.009(3)
    C2 0.035(2) 0.046(3) 0.062(3) 0.000(2) 0.007(3) 0.001(3)
    C3 0.050(2) 0.045(3) 0.055(3) -0.011(2) 0.006(3) 0.005(3)
    C4 0.070(3) 0.031(2) 0.073(4) -0.011(3) 0.018(3) -0.005(3)
    C5 0.060(3) 0.036(3) 0.071(3) 0.009(2) 0.010(3) -0.001(3)
    C6 0.041(2) 0.036(3) 0.049(3) 0.002(2) 0.005(3) -0.002(3)
    C7 0.047(2) 0.047(3) 0.076(4) 0.002(2) 0.006(3) -0.013(4)
    C8 0.037(2) 0.045(3) 0.085(4) -0.002(2) 0.009(3) -0.004(3)
    C9 0.040(2) 0.042(2) 0.036(3) -0.003(2) 0.005(2) -0.007(2)
    C10 0.0344(19) 0.037(3) 0.038(3) -0.005(2) 0.001(2) 0.002(3)
    C11 0.030(2) 0.044(3) 0.042(3) -0.001(2) -0.002(2) 0.002(3)
    C12 0.056(3) 0.041(3) 0.046(3) -0.001(3) 0.004(2) -0.005(3)
    C13 0.060(3) 0.035(3) 0.067(3) -0.004(3) 0.005(3) 0.006(3)
    C14 0.066(3) 0.060(4) 0.050(3) -0.009(3) -0.014(3) 0.015(3)
    C15 0.061(3) 0.046(3) 0.045(3) -0.008(2) -0.001(3) -0.006(3)
    C16 0.060(3) 0.058(4) 0.060(4) -0.011(3) -0.016(3) 0.001(4)
_geom_special_details
;
All e.s.d.'s (except the e.s.d. in the dihedral angle between two l.s. planes)
are estimated using the full covariance matrix. The cell e.s.d.'s are taken
into account individually in the estimation of e.s.d.'s in distances, angles
and torsion angles; correlations between e.s.d.'s in cell parameters are only
used when they are defined by crystal symmetry. An approximate (isotropic)
treatment of cell e.s.d.'s is used for estimating e.s.d.'s involving l.s.
planes.
;
loop_
    _geom_bond_atom_site_label_1
    _geom_bond_atom_site_label_2
    _geom_bond_site_symmetry_2
    _geom_bond_distance
    _geom_bond_publ_flag
    O1 C1 . 1.376(4) ?
    O1 C9 . 1.443(4) ?
    O2 C7 . 1.217(4) ?
    F1 C16 . 1.328(5) ?
    F2 C16 . 1.339(5) ?
    F3 C16 . 1.345(5) ?
    C1 C2 . 1.389(5) ?
    C1 C6 . 1.392(5) ?
    C2 C3 . 1.359(5) ?
    C2 H2 . 0.9300 ?
    C3 C4 . 1.390(5) ?
    C3 H3 . 0.9300 ?
    C4 C5 . 1.367(5) ?
    C4 H4 . 0.9300 ?
    C5 C6 . 1.401(5) ?
    C5 H5 . 0.9300 ?
    C6 C7 . 1.468(5) ?
    C7 C8 . 1.508(5) ?
    C8 C9 . 1.526(5) ?
    C8 H8A . 0.9700 ?
    C8 H8B . 0.9700 ?
    C9 C10 . 1.506(5) ?
    C9 H9 . 0.9800 ?
    C10 C15 . 1.391(5) ?
    C10 C11 . 1.392(5) ?
    C11 C12 . 1.390(6) ?
    C11 C16 . 1.480(7) ?
    C12 C13 . 1.367(6) ?
    C12 H12 . 0.9300 ?
    C13 C14 . 1.361(6) ?
    C13 H13 . 0.9300 ?
    C14 C15 . 1.397(6) ?
    C14 H14 . 0.9300 ?
    C15 H15 . 0.9300 ?
loop_
    _geom_angle_atom_site_label_1
    _geom_angle_atom_site_label_2
    _geom_angle_atom_site_label_3
    _geom_angle_site_symmetry_1
    _geom_angle_site_symmetry_3
    _geom_angle
    _geom_angle_publ_flag
    C1 O1 C9 . . 115.2(3) ?
    O1 C1 C2 . . 116.5(3) ?
    O1 C1 C6 . . 122.3(3) ?
    C2 C1 C6 . . 121.2(3) ?
    C3 C2 C1 . . 119.6(4) ?
    C3 C2 H2 . . 120.2 ?
    C1 C2 H2 . . 120.2 ?
    C2 C3 C4 . . 121.0(4) ?
    C2 C3 H3 . . 119.5 ?
    C4 C3 H3 . . 119.5 ?
    C5 C4 C3 . . 119.1(4) ?
    C5 C4 H4 . . 120.4 ?
    C3 C4 H4 . . 120.4 ?
    C4 C5 C6 . . 121.8(4) ?
    C4 C5 H5 . . 119.1 ?
    C6 C5 H5 . . 119.1 ?
    C1 C6 C5 . . 117.3(3) ?
    C1 C6 C7 . . 120.8(4) ?
    C5 C6 C7 . . 121.6(4) ?
    O2 C7 C6 . . 123.2(4) ?
    O2 C7 C8 . . 122.3(4) ?
    C6 C7 C8 . . 114.5(4) ?
    C7 C8 C9 . . 111.0(3) ?
    C7 C8 H8A . . 109.4 ?
    C9 C8 H8A . . 109.4 ?
    C7 C8 H8B . . 109.4 ?
    C9 C8 H8B . . 109.4 ?
    H8A C8 H8B . . 108.0 ?
    O1 C9 C10 . . 106.9(3) ?
    O1 C9 C8 . . 109.8(3) ?
    C10 C9 C8 . . 112.2(3) ?
    O1 C9 H9 . . 109.3 ?
    C10 C9 H9 . . 109.3 ?
    C8 C9 H9 . . 109.3 ?
    C15 C10 C11 . . 117.9(4) ?
    C15 C10 C9 . . 118.3(4) ?
    C11 C10 C9 . . 123.9(4) ?
    C12 C11 C10 . . 120.3(4) ?
    C12 C11 C16 . . 118.5(4) ?
    C10 C11 C16 . . 121.2(4) ?
    C13 C12 C11 . . 120.7(5) ?
    C13 C12 H12 . . 119.7 ?
    C11 C12 H12 . . 119.7 ?
    C14 C13 C12 . . 120.3(5) ?
    C14 C13 H13 . . 119.8 ?
    C12 C13 H13 . . 119.8 ?
    C13 C14 C15 . . 119.7(5) ?
    C13 C14 H14 . . 120.1 ?
    C15 C14 H14 . . 120.1 ?
    C10 C15 C14 . . 121.1(4) ?
    C10 C15 H15 . . 119.4 ?
    C14 C15 H15 . . 119.4 ?
    F1 C16 F2 . . 106.4(5) ?
    F1 C16 F3 . . 106.0(4) ?
    F2 C16 F3 . . 104.9(4) ?
    F1 C16 C11 . . 113.7(4) ?
    F2 C16 C11 . . 113.2(4) ?
    F3 C16 C11 . . 112.0(5) ?
loop_
    _geom_torsion_atom_site_label_1
    _geom_torsion_atom_site_label_2
    _geom_torsion_atom_site_label_3
    _geom_torsion_atom_site_label_4
    _geom_torsion_site_symmetry_1
    _geom_torsion_site_symmetry_2
    _geom_torsion_site_symmetry_3
    _geom_torsion_site_symmetry_4
    _geom_torsion
    _geom_torsion_publ_flag
    C9 O1 C1 C2 . . . . -158.8(4) ?
    C9 O1 C1 C6 . . . . 21.0(7) ?
    O1 C1 C2 C3 . . . . -179.4(5) ?
    C6 C1 C2 C3 . . . . 0.7(8) ?
    C1 C2 C3 C4 . . . . -1.8(8) ?
    C2 C3 C4 C5 . . . . 2.2(8) ?
    C3 C4 C5 C6 . . . . -1.6(8) ?
    O1 C1 C6 C5 . . . . -179.9(4) ?
    C2 C1 C6 C5 . . . . -0.1(7) ?
    O1 C1 C6 C7 . . . . 5.9(7) ?
    C2 C1 C6 C7 . . . . -174.3(5) ?
    C4 C5 C6 C1 . . . . 0.5(8) ?
    C4 C5 C6 C7 . . . . 174.7(5) ?
    C1 C6 C7 O2 . . . . -179.4(6) ?
    C5 C6 C7 O2 . . . . 6.6(9) ?
    C1 C6 C7 C8 . . . . 1.3(7) ?
    C5 C6 C7 C8 . . . . -172.6(5) ?
    O2 C7 C8 C9 . . . . 148.5(5) ?
    C6 C7 C8 C9 . . . . -32.3(6) ?
    C1 O1 C9 C10 . . . . -174.2(4) ?
    C1 O1 C9 C8 . . . . -52.2(5) ?
    C7 C8 C9 O1 . . . . 57.6(5) ?
    C7 C8 C9 C10 . . . . 176.3(4) ?
    O1 C9 C10 C15 . . . . 43.2(5) ?
    C8 C9 C10 C15 . . . . -77.3(5) ?
    O1 C9 C10 C11 . . . . -136.9(4) ?
    C8 C9 C10 C11 . . . . 102.7(4) ?
    C15 C10 C11 C12 . . . . 1.7(6) ?
    C9 C10 C11 C12 . . . . -178.2(4) ?
    C15 C10 C11 C16 . . . . -178.1(4) ?
    C9 C10 C11 C16 . . . . 2.0(6) ?
    C10 C11 C12 C13 . . . . -1.4(6) ?
    C16 C11 C12 C13 . . . . 178.4(4) ?
    C11 C12 C13 C14 . . . . 0.2(7) ?
    C12 C13 C14 C15 . . . . 0.7(7) ?
    C11 C10 C15 C14 . . . . -0.9(6) ?
    C9 C10 C15 C14 . . . . 179.1(4) ?
    C13 C14 C15 C10 . . . . -0.3(7) ?
    C12 C11 C16 F1 . . . . 2.2(7) ?
    C10 C11 C16 F1 . . . . -178.0(4) ?
    C12 C11 C16 F2 . . . . -119.4(4) ?
    C10 C11 C16 F2 . . . . 60.4(6) ?
    C12 C11 C16 F3 . . . . 122.3(4) ?
    C10 C11 C16 F3 . . . . -57.9(6) ?
loop_
    _geom_hbond_atom_site_label_D
    _geom_hbond_atom_site_label_H
    _geom_hbond_atom_site_label_A
    _geom_hbond_site_symmetry_A
    _geom_hbond_distance_DH
    _geom_hbond_distance_HA
    _geom_hbond_distance_DA
    _geom_hbond_angle_DHA
    _geom_hbond_publ_flag
    C9 H9 F2 . 0.98 2.36 3.068(5) 129 yes
    C9 H9 F3 . 0.98 2.50 2.984(5) 110 yes
    C12 H12 F1 . 0.93 2.33 2.677(6) 102 yes
    C15 H15 O1 . 0.93 2.50 2.760(5) 96 yes
    C3 H3 O2 1_655 0.93 2.54 3.311(5) 140 yes
    C5 H5 F3 2_575 0.93 2.54 3.313(5) 141 yes
data_global
_journal_date_recd_electronic     2012-03-30
_journal_date_accepted     2012-04-17
_journal_name_full     'Acta Crystallographica, Section E'
_journal_year     2012
_journal_volume     68
_journal_issue      5
_journal_page_first     o1522
_journal_page_last     o1522
_journal_paper_category     QO
_journal_paper_doi     10.1107/S160053681201687X
_journal_coeditor_code     KJ2198
_publ_contact_author_name     'Ivkovi\'c, Branka'
_publ_contact_author_address
;
Department of Pharmaceutical Chemistry
Faculty of Pharmacy
University of Belgrade
Vojvode Stepe 450
11010 Belgrade
Serbia
;
_publ_contact_author_email     blucic@pharmacy.bg.ac.rs
_publ_contact_author_phone     '381 (11) 3951335 '
_publ_section_title
;
2-[2-(Trifluoromethyl)phenyl]-2<i>H</i>-1-benzopyran-4(3<i>H</i>)-one
;
loop_
    _publ_author_name
    _publ_author_address
    'Francuski, Bojana M.'
;VIN\<CA Institute of Nuclear Sciences
Laboratory of Theoretical Physics and Condensed Matter Physics
University of Belgrade
PO Box 522
11001 Belgrade
Serbia
;
    'Ivkovi\'c, Branka'
;Department of Pharmaceutical Chemistry
Faculty of Pharmacy
University of Belgrade
Vojvode Stepe 450
11010 Belgrade
Serbia
;
    'Stojanovi\'c, Ivana'
;Department of Pharmaceutical Chemistry
Faculty of Pharmacy
University of Belgrade
Vojvode Stepe 450
11010 Belgrade
Serbia
;
    'Vladimirov, Sote'
;Department of Pharmaceutical Chemistry
Faculty of Pharmacy
University of Belgrade
Vojvode Stepe 450
11010 Belgrade
Serbia
;
    'Francuski, Djordje'
;Institute of Molecular Genetics and Genetic Engineering
University of Belgrade
Vojvode Stepe 444a
11010 Belgrade
Serbia
;
