# Supplementary material for: 2-[2-(Trifluoro­meth­yl)phen­yl]-2H-1-benzopyran-4(3H)-one
Source: Acta Crystallogr Sect E Struct Rep Online. 2012 Apr 25;68(Pt 5):o1522. doi: 10.1107/S160053681201687X (PMC3344626; doi:10.1107/S160053681201687X)
Supplement: Supplementary file 2 [file e-68-o1522-Isup2.hkl]

#
# h,k,l, Fc-squared, Fo-squared, sigma(Fo-squared) and status flag
#
data_I
_shelx_title '686'
_shelx_refln_list_code          4
_shelx_F_calc_maximum      212.71
_exptl_crystal_F_000       600.00
_reflns_d_resolution_high  0.7356
 
loop_
 _symmetry_equiv_pos_as_xyz
 'x, y, z'
 '-x, -y, z+1/2'
 '-x+1/2, y+1/2, z+1/2'
 'x+1/2, -y+1/2, z'
 
_cell_length_a     8.2291
_cell_length_b    22.0200
_cell_length_c     7.3355
_cell_angle_alpha  90.000
_cell_angle_beta   90.000
_cell_angle_gamma  90.000
 
_shelx_F_squared_multiplier     1.000
 
loop_
 _refln_index_h
 _refln_index_k
 _refln_index_l
 _refln_F_squared_calc
 _refln_F_squared_meas
 _refln_F_squared_sigma
 _refln_observed_status
   2   0  -9        0.53       10.77     18.32 o
   4   0  -9        5.65       -7.68     18.85 o
   2   1  -9        9.13       13.16     11.74 o
   3   1  -9        1.86       16.43     14.46 o
   4   1  -9        7.45       23.63     18.39 o
   2   2  -9       13.62       21.29     11.06 o
   3   2  -9        1.27        6.66     10.46 o
   4   2  -9        7.05      -12.47     19.81 o
   1   3  -9        2.87       37.01     18.26 o
   2   3  -9        4.75       20.98     17.70 o
   3   3  -9       15.56       17.37     13.39 o
   4   3  -9        0.68       47.95     23.34 o
   1   4  -9        6.29        9.56     16.12 o
   2   4  -9        6.04       33.11     17.96 o
   3   4  -9        8.29       23.27     13.40 o
   4   4  -9        0.20        9.37     15.79 o
   1   5  -9       19.10       10.94     15.33 o
   2   5  -9        3.51       -7.72     15.89 o
   3   5  -9        4.80       21.31     13.56 o
   1   6  -9        1.65        3.10     15.27 o
   2   6  -9        2.15       15.14     19.88 o
   3   6  -9        7.67       73.80     25.10 o
   1   7  -9        0.27       63.85     21.47 o
   2   7  -9        4.67      -16.21     16.65 o
   2   8  -9        0.55       -7.33     14.15 o
   2   9  -9        3.30       13.82     17.28 o
   0   0  -8       97.86       73.00     17.96 o
   2   0  -8        4.78       -9.52     13.31 o
   4   0  -8       31.23       20.88     18.72 o
   1   1  -8       50.95       51.78     13.73 o
   2   1  -8       16.67       10.69      8.90 o
   3   1  -8       11.43       47.67     17.81 o
   4   1  -8       27.54       32.25     23.72 o
   5   1  -8        4.57       13.65     14.40 o
   0   2  -8      132.75      128.03     22.79 o
   1   2  -8        3.52        7.39     12.27 o
   2   2  -8        0.36       12.60      9.86 o
   3   2  -8        6.85       14.55     21.60 o
   4   2  -8        2.18       21.69     18.08 o
   5   2  -8        7.49       44.50     16.36 o
   1   3  -8       24.66       13.91     10.34 o
   2   3  -8       11.75       10.16     18.65 o
   3   3  -8       19.06       42.66     14.74 o
   4   3  -8        4.28        0.17     13.23 o
   5   3  -8        3.44       13.77     23.43 o
   0   4  -8       34.11       17.76     13.38 o
   1   4  -8       18.16       26.38     11.09 o
   2   4  -8        5.52       14.76      9.75 o
   3   4  -8       22.54       57.93     23.83 o
   4   4  -8        2.41       20.95     14.53 o
   5   4  -8        6.35        1.59     12.58 o
   1   5  -8        2.70       15.69     10.47 o
   2   5  -8        8.39       46.61     14.40 o
   3   5  -8       24.61       56.39     16.66 o
   4   5  -8       21.11       56.11     19.75 o
   5   5  -8        4.37       17.14     12.92 o
   2   6  -8       14.28       21.87     19.49 o
   3   6  -8       15.78       41.63     23.19 o
   4   6  -8       15.99       50.30     25.87 o
   3   7  -8        4.59       13.38     17.34 o
   4   7  -8       11.20       44.54     21.08 o
   3   8  -8        9.22       -2.75     17.84 o
   4   8  -8        8.47       42.54     18.85 o
   4   9  -8        3.37       61.95     24.94 o
   2   0  -7        0.37        7.05     12.06 o
   4   0  -7       12.66       39.92     19.28 o
   6   0  -7       25.16       42.95     25.12 o
   0   1  -7      110.37       91.24     18.19 o
   1   1  -7       90.66       96.91      9.12 o
   2   1  -7        0.10        3.51      9.04 o
   3   1  -7       40.02       42.81     13.27 o
   4   1  -7        0.28       13.38     15.15 o
   5   1  -7        8.47       49.17     18.75 o
   6   1  -7        1.64       23.79     16.43 o
   1   2  -7       35.72       35.01      8.30 o
   2   2  -7       26.31       27.41     10.40 o
   3   2  -7        4.25       17.02     17.03 o
   4   2  -7       14.08       33.60     31.56 o
   5   2  -7       19.81       22.81     13.63 o
   6   2  -7        4.60        5.82     19.04 o
   0   3  -7       52.32       43.79     13.41 o
   1   3  -7       62.16       62.53      9.34 o
   2   3  -7       16.91       38.82     12.81 o
   3   3  -7       14.70       24.50     15.14 o
   4   3  -7       30.92       66.29     33.10 o
   5   3  -7        4.31        5.13     11.03 o
   6   3  -7        8.95       40.89     15.60 o
   1   4  -7       68.38      106.93     19.96 o
   2   4  -7       25.16       44.93     12.85 o
   3   4  -7       90.01       76.86     22.11 o
   4   4  -7       35.46       42.92     16.01 o
   5   4  -7        4.07       26.74     13.34 o
   6   4  -7       15.44       27.72     13.77 o
   0   5  -7      138.35      124.65     20.68 o
   1   5  -7      261.33      244.18     28.93 o
   2   5  -7       24.93       10.92     14.56 o
   3   5  -7       57.97       61.81     19.36 o
   4   5  -7       20.22       36.60     12.79 o
   5   5  -7        2.27       -7.61     10.85 o
   6   5  -7        3.80        9.60     17.61 o
   1   6  -7       19.61       27.19     15.09 o
   2   6  -7       17.83       29.79     19.02 o
   3   6  -7       67.85       76.90     15.49 o
   4   6  -7       19.23       17.55     22.50 o
   5   6  -7       18.55       24.68     17.98 o
   6   6  -7        5.41        3.25     10.57 o
   4   7  -7        8.59        5.98     18.80 o
   5   7  -7        3.76       22.48     13.97 o
   6   7  -7        7.82       60.20     17.19 o
   4   8  -7       27.42       26.60     12.05 o
   5   8  -7        4.35       23.29     14.63 o
   6   8  -7        9.29       57.90     26.36 o
   4   9  -7       18.57       26.55     18.82 o
   5   9  -7       11.29       19.73     11.71 o
   6   9  -7        2.48       -5.51     15.47 o
   3  10  -7        4.92       27.26     15.40 o
   4  10  -7       14.83        7.97     17.41 o
   5  10  -7       22.87       59.38     18.22 o
   3  11  -7       16.78       47.78     18.97 o
   4  11  -7        6.96       23.15     16.80 o
   5  11  -7        4.32       21.07     12.36 o
   3  12  -7        1.92       -4.45     15.71 o
   4  12  -7        9.43       22.15     16.89 o
   5  12  -7       14.88       27.43     21.05 o
   2  13  -7        8.95       13.51     15.46 o
   3  13  -7        3.27       25.38     16.22 o
   4  13  -7       27.67       25.48     20.32 o
   5  13  -7        4.40       10.25     19.45 o
   3  14  -7        6.47       23.46     13.60 o
   4  14  -7       14.93       27.04     18.31 o
   5  14  -7        3.06       49.72     23.35 o
   3  15  -7       22.93       16.44     13.99 o
   4  15  -7        5.74       16.43     15.95 o
   5  15  -7       13.71       17.76     21.08 o
   4  16  -7        7.36       16.31     14.94 o
   4  17  -7        6.07        8.59     16.86 o
   0   0  -6      445.11      417.32     31.00 o
   2   0  -6       53.48       39.34      8.63 o
   4   0  -6       80.63       73.53     19.60 o
   6   0  -6      107.63      107.73     26.56 o
   1   1  -6      206.31      203.81     13.24 o
   2   1  -6      110.98      107.68     10.17 o
   3   1  -6       56.35       56.05     12.60 o
   4   1  -6       33.01       50.13     15.04 o
   5   1  -6       21.36       86.29     19.07 o
   6   1  -6       23.49       12.52     37.25 o
   7   1  -6        4.11       44.38     22.31 o
   0   2  -6      749.07      734.47     39.08 o
   1   2  -6       22.54       18.58      6.53 o
   2   2  -6       37.04       51.89      8.10 o
   3   2  -6       72.96       76.87     20.46 o
   4   2  -6        9.47       15.24     22.03 o
   5   2  -6       12.88       14.67     11.61 o
   6   2  -6        2.28       24.83     13.00 o
   7   2  -6       16.58       27.31     15.65 o
   1   3  -6       74.91       74.51     10.60 o
   2   3  -6       64.99       73.66      8.59 o
   3   3  -6       12.19       31.13     13.59 o
   4   3  -6       15.69       40.38     14.13 o
   5   3  -6        6.18       20.24     10.18 o
   6   3  -6       49.82       71.30     13.79 o
   7   3  -6        8.63       49.28     13.64 o
   0   4  -6      129.79      125.75     18.71 o
   1   4  -6       45.85       33.84      8.84 o
   2   4  -6      110.82       92.05     16.95 o
   3   4  -6       42.59       59.19     13.94 o
   4   4  -6        1.00        0.57      9.08 o
   5   4  -6       38.31       61.63     13.19 o
   6   4  -6       69.52       87.48     14.91 o
   7   4  -6        3.22       14.50     12.04 o
   1   5  -6      108.51      100.43     11.76 o
   2   5  -6      105.73      114.16     20.48 o
   3   5  -6       42.53       33.91     15.84 o
   4   5  -6       32.61       51.12     11.59 o
   5   5  -6        0.25       11.72      9.34 o
   6   5  -6       13.06       40.96     19.57 o
   7   5  -6        2.14       40.77     16.80 o
   1   6  -6      101.05      105.10     19.27 o
   2   6  -6      111.46      126.18     20.50 o
   3   6  -6       58.49       88.13     15.11 o
   4   6  -6       46.67       64.17     12.25 o
   5   6  -6        1.60       -9.37     11.42 o
   6   6  -6       21.26       35.83     12.38 o
   7   6  -6        7.57       14.84     13.51 o
   3   7  -6       19.36       22.14     15.42 o
   4   7  -6        7.35       37.24     20.11 o
   5   7  -6        0.99       20.71     11.83 o
   6   7  -6        8.44       12.21     12.82 o
   7   7  -6        4.70        9.64     23.10 o
   2   8  -6       49.96       55.56     15.86 o
   3   8  -6       94.85       95.71     22.01 o
   4   8  -6        5.55       34.08     18.03 o
   5   8  -6        7.91       23.19     14.28 o
   6   8  -6        3.60        9.26     12.67 o
   7   8  -6        4.18        4.49     12.15 o
   2   9  -6        4.96        7.52     12.97 o
   3   9  -6       32.15       32.46     18.57 o
   4   9  -6       12.45        5.80     14.07 o
   5   9  -6       37.15       47.89     14.04 o
   6   9  -6        1.06       13.65     16.24 o
   7   9  -6       11.49       32.94     14.26 o
   2  10  -6       40.65       53.65     18.88 o
   3  10  -6       92.53       90.84     21.79 o
   4  10  -6       61.32       38.77     15.86 o
   5  10  -6       13.28       13.65     17.77 o
   6  10  -6        8.98       28.90     13.77 o
   1  11  -6        6.90       20.18     12.93 o
   2  11  -6        8.83       16.10     15.57 o
   3  11  -6       23.40       11.35     14.31 o
   4  11  -6       64.91       90.34     23.87 o
   5  11  -6        4.32       67.18     24.85 o
   6  11  -6        9.45       22.29     14.07 o
   1  12  -6       13.12       30.91     14.33 o
   2  12  -6       17.04        6.26     11.75 o
   3  12  -6       14.90       22.90     15.59 o
   4  12  -6        1.62       20.62     18.33 o
   5  12  -6       17.01       39.75     22.09 o
   6  12  -6       15.36        5.65     12.15 o
   1  13  -6       24.74       27.48     14.56 o
   2  13  -6       11.05       27.44     16.50 o
   3  13  -6        9.88       20.64     16.24 o
   4  13  -6        1.51        3.41     13.13 o
   5  13  -6       30.91       54.69     23.87 o
   6  13  -6       12.90       34.84     20.95 o
   1  14  -6       46.53       48.78     14.36 o
   2  14  -6       10.41       44.46     16.44 o
   3  14  -6       20.46       45.72     18.60 o
   4  14  -6       60.95       79.16     22.06 o
   5  14  -6       42.44       36.53     22.04 o
   6  14  -6        0.31       55.21     23.91 o
   2  15  -6       19.94       32.03     15.80 o
   3  15  -6       12.19        4.78     14.16 o
   4  15  -6       24.76       62.80     20.24 o
   5  15  -6       21.19       27.79     18.36 o
   6  15  -6       22.38       60.24     26.37 o
   2  16  -6       10.50       13.97     15.60 o
   3  16  -6        4.28       18.47     15.57 o
   4  16  -6        3.16       10.77     14.41 o
   5  16  -6       25.80       30.18     19.09 o
   3  17  -6        1.26       18.88     15.40 o
   4  17  -6        6.81       20.99     19.64 o
   5  17  -6        5.61       10.08     14.45 o
   3  18  -6        3.63       13.96     14.98 o
   4  18  -6       13.29      -10.36     16.80 o
   5  18  -6        0.04        2.18     17.44 o
   4  19  -6        2.41        2.05     13.46 o
   5  19  -6        9.61       14.86     18.81 o
   2   0  -5       53.64       73.45     16.70 o
   4   0  -5       62.14       88.04     20.58 o
   6   0  -5      170.50      153.66     20.22 o
   8   0  -5        4.89       13.92     12.19 o
   0   1  -5       68.73       79.44     14.26 o
   1   1  -5      573.19      557.45     18.24 o
   2   1  -5      278.88      291.86     13.29 o
   3   1  -5      215.73      190.29     13.44 o
   4   1  -5      162.46      149.12     13.72 o
   5   1  -5       13.66       24.88      9.66 o
   6   1  -5        3.14       14.90     10.15 o
   7   1  -5       24.61       40.77     11.85 o
   8   1  -5        3.88       27.13      9.62 o
   1   2  -5       22.81       16.45     13.22 o
   2   2  -5        6.79        9.02      4.91 o
   3   2  -5      144.23      142.00     14.11 o
   4   2  -5       84.62       90.85     14.14 o
   5   2  -5      186.99      166.23     15.17 o
   6   2  -5       17.39       15.05     11.29 o
   7   2  -5       49.93       81.50     13.76 o
   8   2  -5        0.38       28.61     13.08 o
   0   3  -5      159.71      142.53     16.85 o
   1   3  -5      300.60      287.32     22.64 o
   2   3  -5       13.59       13.92      5.70 o
   3   3  -5       48.71       55.63      9.91 o
   4   3  -5      491.65      452.58     22.55 o
   5   3  -5       19.03       21.50     10.32 o
   6   3  -5       30.88        2.29     14.52 o
   7   3  -5      133.42      118.00     15.22 o
   8   3  -5       13.40       38.53     14.70 o
   1   4  -5       12.19       12.80     10.61 o
   2   4  -5       23.35       16.43      5.16 o
   3   4  -5      354.32      334.45     22.80 o
   4   4  -5      174.52      162.08     16.94 o
   5   4  -5       36.73       50.41     11.51 o
   6   4  -5        6.09        9.91      9.29 o
   7   4  -5       18.89        7.58     11.53 o
   8   4  -5        9.65       20.81     13.09 o
   0   5  -5      151.83      128.78     16.04 o
   1   5  -5      125.39      130.44     18.75 o
   2   5  -5      233.11      222.79     17.39 o
   3   5  -5      215.73      211.83     23.24 o
   4   5  -5       47.91       64.17     12.19 o
   5   5  -5       11.24       44.16     11.44 o
   6   5  -5       10.90       23.34     14.13 o
   7   5  -5       13.67       20.38     13.53 o
   8   5  -5       12.03       21.70     15.99 o
   1   6  -5       30.99       38.13     12.97 o
   2   6  -5      374.17      371.68     21.88 o
   3   6  -5      131.63      120.02     15.48 o
   4   6  -5       11.17       19.87     11.13 o
   5   6  -5       49.98       43.86     12.33 o
   6   6  -5       23.37       38.60     16.24 o
   7   6  -5        5.44       12.04     10.81 o
   8   6  -5        2.31       -8.91     14.40 o
   1   7  -5        2.41        0.45     10.17 o
   2   7  -5      103.66      117.83     21.22 o
   3   7  -5       72.78       83.16     18.28 o
   4   7  -5       61.30       88.56     20.81 o
   5   7  -5       68.70       56.16     15.18 o
   6   7  -5        7.03       -4.62     15.48 o
   7   7  -5       33.89       14.36     22.86 o
   8   7  -5       12.76       11.86     13.84 o
   1   8  -5       57.76       33.61     14.29 o
   2   8  -5        2.48        0.11      9.78 o
   3   8  -5       86.49       92.93     20.50 o
   4   8  -5       33.52       40.95     19.64 o
   5   8  -5       29.16       53.72     21.99 o
   6   8  -5       28.83       27.43     20.68 o
   7   8  -5        1.50       14.00     13.99 o
   8   8  -5        5.32       13.51     23.32 o
   1   9  -5       30.88       42.26     13.05 o
   2   9  -5      183.29      183.37     23.60 o
   3   9  -5       22.01       19.91     13.74 o
   4   9  -5        2.14       19.96     18.70 o
   5   9  -5       69.08       25.99     13.95 o
   6   9  -5        6.83        9.47     10.41 o
   7   9  -5       51.80       59.70     16.94 o
   8   9  -5        8.32       22.34     17.49 o
   1  10  -5       75.47       81.27     16.31 o
   2  10  -5       95.81       69.91     15.82 o
   3  10  -5      124.75      128.09     23.20 o
   4  10  -5       59.88       77.14     20.36 o
   5  10  -5       42.57       76.37     24.57 o
   6  10  -5        0.37        1.93     14.52 o
   7  10  -5       14.65       37.41     15.77 o
   0  11  -5       70.09       66.77     14.13 o
   1  11  -5      545.34      548.56     34.80 o
   2  11  -5       60.91       79.90     18.00 o
   3  11  -5       10.41       25.50     15.74 o
   4  11  -5       70.53       73.40     20.54 o
   5  11  -5       12.53       28.33     17.21 o
   6  11  -5        5.61       -6.96     16.51 o
   7  11  -5        2.57       21.45     16.05 o
   1  12  -5       34.45       45.40     14.14 o
   2  12  -5       73.60       92.52     20.00 o
   3  12  -5       72.59       69.16     17.54 o
   4  12  -5       11.42       25.11     12.36 o
   5  12  -5       48.14       46.18     19.63 o
   6  12  -5        1.55        1.67     17.08 o
   7  12  -5        3.89       -0.10     21.15 o
   0  13  -5      551.89      497.18     30.60 o
   1  13  -5      185.13      148.26     20.82 o
   2  13  -5        1.96        5.50     12.73 o
   3  13  -5       14.46       19.95     16.63 o
   4  13  -5       68.88       72.94     19.92 o
   5  13  -5        1.48       29.64     18.93 o
   6  13  -5        9.23       26.87     21.37 o
   7  13  -5        0.45        2.95     10.94 o
   1  14  -5       70.23       71.10     15.22 o
   2  14  -5      108.70      117.68     20.69 o
   3  14  -5       30.48       37.32     18.10 o
   4  14  -5       57.55       45.16     19.80 o
   5  14  -5        0.22       15.43     15.81 o
   6  14  -5       33.21      103.01     28.48 o
   7  14  -5        2.24       12.23     14.91 o
   0  15  -5      206.26      195.80     20.54 o
   1  15  -5       35.11       47.53     13.89 o
   2  15  -5       38.41       36.21     14.95 o
   3  15  -5      148.69      139.44     23.01 o
   4  15  -5       39.65       58.01     18.87 o
   5  15  -5        5.19        9.61     12.98 o
   6  15  -5       12.46       70.51     26.52 o
   1  16  -5       26.16       26.85     12.63 o
   2  16  -5      185.62      185.51     25.20 o
   3  16  -5        9.08        7.24     14.71 o
   4  16  -5        4.05        9.58     14.00 o
   5  16  -5        0.90        4.16     13.00 o
   6  16  -5       18.60       28.01     16.73 o
   1  17  -5        9.88       18.02     12.74 o
   2  17  -5       73.43       95.59     21.53 o
   3  17  -5       40.01       10.04     12.90 o
   4  17  -5        2.21       26.01     15.71 o
   5  17  -5        3.09       11.94     17.91 o
   6  17  -5        2.44       19.24     19.55 o
   2  18  -5       40.01       29.37     13.86 o
   3  18  -5       68.28       60.81     19.69 o
   4  18  -5       14.29        3.07     16.37 o
   5  18  -5       37.94       21.90     19.88 o
   6  18  -5       14.16        3.91     18.58 o
   2  19  -5        6.30       23.01     12.31 o
   3  19  -5        4.11       -6.54     11.64 o
   4  19  -5        2.95       14.54     17.91 o
   5  19  -5        3.88       21.90     17.35 o
   3  20  -5       18.90       42.50     18.40 o
   4  20  -5       13.17      -19.76     20.40 o
   5  20  -5       19.66        3.74     16.76 o
   5  21  -5        1.05       -2.23     17.87 o
   2   0  -4       97.26       84.01     15.80 o
   4   0  -4       91.85       84.25     13.99 o
   6   0  -4      267.59      269.30     23.72 o
   8   0  -4       26.84       29.34     13.31 o
   1   1  -4      387.91      384.77     26.41 o
   2   1  -4      402.00      378.27     27.98 o
   3   1  -4      128.78      112.27     19.41 o
   4   1  -4        1.47        5.10      7.08 o
   5   1  -4       50.30       57.61      9.47 o
   6   1  -4      253.10      250.95     16.23 o
   7   1  -4        1.54       29.16     10.42 o
   8   1  -4       17.31       23.98      9.11 o
   9   1  -4        0.91       13.94      9.37 o
   0   2  -4     6351.14     6255.49     88.09 o
   1   2  -4       40.89       52.74      7.66 o
   2   2  -4      110.34      101.39      7.14 o
   3   2  -4      225.16      208.15     17.31 o
   4   2  -4       11.15       16.62      8.04 o
   5   2  -4       54.74       61.55     12.49 o
   6   2  -4      115.18      139.02     12.72 o
   7   2  -4        9.32       28.36      9.82 o
   8   2  -4       39.43       24.89     10.66 o
   9   2  -4        9.49       13.41     12.14 o
   1   3  -4      417.87      384.11     15.50 o
   2   3  -4        5.78        6.90      3.85 o
   3   3  -4      175.98      175.40     16.52 o
   4   3  -4      124.39      150.84     13.88 o
   5   3  -4        6.66        3.18      7.66 o
   6   3  -4       98.64      103.74     14.09 o
   7   3  -4      113.76      131.06     17.51 o
   8   3  -4        6.63       47.33     14.67 o
   9   3  -4        1.47       11.06     23.84 o
   0   4  -4      108.45      109.45     14.15 o
   1   4  -4       57.86       57.90      6.62 o
   2   4  -4      246.19      235.35     16.47 o
   3   4  -4      251.01      277.30     19.56 o
   4   4  -4       76.09       72.36     11.01 o
   5   4  -4       45.23       58.75     11.36 o
   6   4  -4      150.86      150.73     14.82 o
   7   4  -4       77.98       80.90     16.97 o
   8   4  -4       10.52       19.72     14.23 o
   9   4  -4       21.45       23.91     10.67 o
   1   5  -4      127.38      122.79     11.56 o
   2   5  -4       55.23       54.91     10.72 o
   3   5  -4      186.70      215.72     24.03 o
   4   5  -4       14.08       29.84     11.59 o
   5   5  -4       35.76       25.26     15.53 o
   6   5  -4      121.37      155.46     23.28 o
   7   5  -4       46.11       31.31     14.25 o
   8   5  -4       12.17       14.15     11.69 o
   9   5  -4       12.75       35.58     15.90 o
   1   6  -4       40.29       43.63     12.86 o
   2   6  -4      868.32      857.47     41.89 o
   3   6  -4      327.44      374.47     31.44 o
   4   6  -4       31.40       34.83     15.28 o
   5   6  -4       30.93       55.77     13.31 o
   6   6  -4       11.11       26.95     12.79 o
   7   6  -4        3.19       18.98     28.60 o
   8   6  -4        0.26       35.00     16.12 o
   9   6  -4       21.97       20.89     21.37 o
   1   7  -4      155.89      172.52     18.57 o
   2   7  -4      205.90      254.91     24.66 o
   3   7  -4       35.40       48.48     16.63 o
   4   7  -4       98.25       98.18     19.02 o
   5   7  -4       18.48       27.53     18.61 o
   6   7  -4       28.06       48.14     14.32 o
   7   7  -4        7.44       12.22     13.24 o
   8   7  -4       12.04       13.42     13.66 o
   9   7  -4        0.20       -4.22     14.68 o
   0   8  -4       27.59       25.33      8.96 o
   1   8  -4       22.80       22.52     10.21 o
   2   8  -4      514.08      506.79     33.70 o
   3   8  -4        9.92        3.07     11.19 o
   4   8  -4       26.59       11.26     13.08 o
   5   8  -4       40.28       46.84     15.68 o
   6   8  -4       51.95       48.10     13.70 o
   7   8  -4       18.77       48.42     19.61 o
   8   8  -4       11.71       16.08     11.51 o
   9   8  -4        4.39       -1.96     16.16 o
   1   9  -4       24.22       24.10     10.21 o
   2   9  -4       10.20       15.45     13.37 o
   3   9  -4       78.88       92.43     19.84 o
   4   9  -4       91.73       84.64     19.04 o
   5   9  -4       13.37       36.63     20.10 o
   6   9  -4        9.38       20.27     11.77 o
   7   9  -4       44.42       46.12     15.50 o
   8   9  -4       12.68       17.05     12.27 o
   9   9  -4        3.17       68.99     27.75 o
   0  10  -4      125.65      124.66     15.69 o
   1  10  -4       47.81       51.28      7.58 o
   2  10  -4       92.57      100.00     16.84 o
   3  10  -4       57.83       65.11     17.62 o
   4  10  -4       15.63       34.83     17.83 o
   5  10  -4       26.68       19.28     17.47 o
   6  10  -4       12.74       22.81     16.93 o
   7  10  -4       10.88       19.89     12.59 o
   8  10  -4        0.69       26.69     15.10 o
   1  11  -4        0.27        9.87      6.82 o
   2  11  -4      122.99      141.41     22.01 o
   5  11  -4       24.33       41.28     17.64 o
   6  11  -4       73.18       97.82     26.04 o
   7  11  -4       22.19       36.86     13.55 o
   8  11  -4        0.68       14.92     17.62 o
   0  12  -4      535.84      499.40     27.87 o
   1  12  -4      133.41      124.13     10.29 o
   6  12  -4       15.39       45.54     20.23 o
   7  12  -4        1.74      -11.54     11.54 o
   8  12  -4        0.02       32.04     13.88 o
   1  13  -4       18.33       14.36      7.59 o
   7  13  -4       13.50       27.45     13.08 o
   8  13  -4        0.67       19.18     20.12 o
   0  14  -4       80.76       93.59     14.91 o
   1  14  -4      266.38      271.38     18.78 o
   7  14  -4        9.43      -11.42     14.13 o
   8  14  -4       15.97       11.22     17.46 o
   1  15  -4       52.45       72.67     11.33 o
   2   0  -3      961.72      987.36     40.42 o
   4   0  -3      104.89      107.33      7.90 o
   6   0  -3      131.32      113.61     17.22 o
   8   0  -3      198.26      170.00     48.32 o
  10   0  -3       92.03      145.38     32.78 o
   0   1  -3     1573.60     1569.53     38.30 o
   1   1  -3     1748.79     1690.46     46.11 o
   2   1  -3      713.19      719.52     34.30 o
   3   1  -3      317.23      339.94     19.17 o
   4   1  -3       38.99       40.16      4.12 o
   5   1  -3       74.37       71.47      4.85 o
   6   1  -3       93.85      105.53     11.57 o
   7   1  -3      176.16      196.62     14.16 o
   8   1  -3       73.50       81.01     15.72 o
   9   1  -3        5.21       27.57     11.51 o
  10   1  -3       12.46       43.78     16.56 o
   1   2  -3      621.05      612.57     18.16 o
   2   2  -3      613.11      579.05     34.74 o
   3   2  -3      711.88      684.45     37.01 o
   4   2  -3      368.42      352.71     21.46 o
   5   2  -3      461.15      451.92     14.06 o
   6   2  -3       32.65       27.05      8.69 o
   7   2  -3      308.05      292.96     17.47 o
   8   2  -3       21.27       34.68     10.45 o
   9   2  -3        6.22        5.39      8.92 o
  10   2  -3       20.92       44.96     22.85 o
   0   3  -3     2736.93     2674.41     49.76 o
   1   3  -3     1174.86     1186.12     17.26 o
   2   3  -3      665.98      676.62     30.21 o
   3   3  -3       63.70       75.67      9.60 o
   4   3  -3      279.14      259.84     15.05 o
   5   3  -3        4.03        2.27      7.16 o
   6   3  -3        8.18       11.09      7.21 o
   7   3  -3      166.54      179.28     16.18 o
   8   3  -3      100.57       77.40     13.68 o
   9   3  -3       36.65       27.12     11.57 o
  10   3  -3       17.64       25.78     17.89 o
   1   4  -3      317.98      310.62     15.11 o
   2   4  -3      162.77      176.05     12.69 o
   3   4  -3      404.86      424.17     18.14 o
   4   4  -3      254.44      247.30     14.52 o
   5   4  -3       92.96       94.61     11.87 o
   6   4  -3       24.93       17.08      8.21 o
   7   4  -3       12.78       16.15     10.23 o
   8   4  -3       13.10       13.56      8.07 o
   9   4  -3        6.42       25.32      9.35 o
  10   4  -3        6.11        8.57     16.07 o
   0   5  -3     1513.32     1557.64     39.43 o
   1   5  -3      264.56      277.84     20.15 o
   2   5  -3      632.63      665.63     22.18 o
   3   5  -3      165.55      197.27     12.90 o
   4   5  -3      387.48      412.99     25.16 o
   5   5  -3       34.25       33.28     11.04 o
   6   5  -3       13.82        3.35     10.33 o
   7   5  -3      132.00      148.98     19.23 o
   8   5  -3       33.75       22.82     20.42 o
   9   5  -3       59.86       48.75     16.03 o
  10   5  -3        6.22       11.74     19.90 o
   1   6  -3        3.62        7.40      9.66 o
   2   6  -3      513.64      515.72     20.18 o
   3   6  -3       71.43       68.73      8.59 o
   4   6  -3       66.11       67.98      8.30 o
   5   6  -3       90.54       99.44     14.99 o
   6   6  -3       68.65       79.72     14.10 o
   7   6  -3       91.85       91.92     15.82 o
   8   6  -3        2.73        1.63     11.83 o
   9   6  -3        0.09       30.68     13.85 o
  10   6  -3        4.27       19.43     17.43 o
   0   7  -3      502.29      506.35     23.70 o
   1   7  -3       82.76       90.41      7.65 o
   2   7  -3      126.44      136.36     15.04 o
   3   7  -3      407.02      415.41     21.89 o
   4   7  -3       77.36       78.50     10.00 o
   6   7  -3       23.00       26.32     12.18 o
   7   7  -3      118.09      105.08     17.29 o
   8   7  -3       23.41       17.29     11.96 o
   9   7  -3        0.58        5.39     15.74 o
  10   7  -3        0.93       25.51     18.25 o
   1   8  -3       18.90       20.75      6.24 o
   2   8  -3       14.48       18.77      8.12 o
   3   8  -3      206.93      213.74     16.00 o
   4   8  -3       12.09       24.20      7.18 o
   6   8  -3       24.08       33.41     18.37 o
   7   8  -3       48.98       43.27     30.24 o
   8   8  -3        2.27       -8.71     11.40 o
   9   8  -3        0.79       11.44     12.40 o
  10   8  -3        0.45       13.74     17.97 o
   1   9  -3      276.24      306.60     15.36 o
   2   9  -3      130.14      127.08     14.92 o
   3   9  -3       73.94       70.17     10.48 o
   4   9  -3       93.79       87.43     10.11 o
   6   9  -3        1.88        1.89     14.54 o
   7   9  -3       49.24       43.30     21.50 o
   8   9  -3        1.25        7.37     11.57 o
   9   9  -3        1.09        4.22     13.52 o
  10   9  -3        1.04       18.95     17.20 o
   1  10  -3      728.38      729.15     23.80 o
   3  10  -3      145.56      154.95     14.47 o
   7  10  -3        2.18        6.12     19.36 o
   8  10  -3       10.14       15.12     14.70 o
   9  10  -3        2.37       38.46     18.30 o
   3  11  -3       59.96       60.60     10.75 o
   7  11  -3       14.35       10.53     14.05 o
   8  11  -3       14.39       34.99     18.77 o
   9  11  -3        3.36       -7.01     14.25 o
   2  12  -3      110.84      104.75      6.91 o
   3  12  -3       59.41       57.22     10.93 o
   7  12  -3       27.38       49.37     20.29 o
   8  12  -3        9.98       34.05     20.94 o
   9  12  -3        3.12      -18.96     18.96 o
   2  13  -3        5.85        4.83      3.48 o
   8  13  -3        4.72       17.39     16.51 o
   9  13  -3       11.72       31.14     20.34 o
   8  14  -3       15.06       15.49     17.90 o
   9  14  -3        1.93      -14.82     14.82 o
   8  15  -3       15.92       11.06     18.17 o
   8  16  -3        7.00      -17.05     17.05 o
   8  17  -3       13.95       24.55     16.87 o
   8  18  -3        1.07        6.73     17.16 o
   2   0  -2      181.11      208.85     16.05 o
   4   0  -2     1114.19     1086.97     24.23 o
   6   0  -2       24.14       35.11     11.95 o
   8   0  -2       28.10       43.18     21.51 o
  10   0  -2       16.34       24.38     17.82 o
   1   1  -2     2540.09     2483.75     48.23 o
   2   1  -2      988.94     1042.36     15.17 o
   3   1  -2      319.89      318.12      7.68 o
   4   1  -2      167.66      163.63      7.15 o
   5   1  -2      173.28      165.01      7.29 o
   6   1  -2      676.84      622.02     20.78 o
   7   1  -2        5.19        5.85      6.95 o
   8   1  -2       15.08       30.80      9.39 o
   9   1  -2        3.53       14.17     10.01 o
  10   1  -2       35.25       69.51     23.87 o
   0   2  -2    19560.95    19441.86    259.43 o
   1   2  -2     1302.22     1236.49     20.47 o
   2   2  -2      824.41      843.66     17.15 o
   3   2  -2      385.10      403.38     11.54 o
   4   2  -2     1285.17     1249.10     28.26 o
   5   2  -2        8.66       21.37      5.27 o
   6   2  -2      537.86      507.93     19.12 o
   7   2  -2       26.96       21.78      9.61 o
   8   2  -2       34.61       61.35     11.54 o
   9   2  -2        2.54        6.74      9.30 o
  10   2  -2       16.60       18.19     24.66 o
   1   3  -2      598.92      571.65     16.80 o
   2   3  -2      394.75      444.17     12.72 o
   3   3  -2     1204.40     1268.61     21.62 o
   4   3  -2      129.78      121.63     15.87 o
   5   3  -2      100.32       96.70     10.06 o
   6   3  -2      447.01      398.83     19.47 o
   7   3  -2       66.81       70.65     11.23 o
   8   3  -2        3.07        4.28      8.60 o
   9   3  -2       15.64       20.05      9.45 o
  10   3  -2        9.09       32.83     13.64 o
   0   4  -2     1332.27     1290.61     28.99 o
   1   4  -2      145.59      142.73      9.38 o
   2   4  -2     2054.95     2040.84     30.25 o
   3   4  -2     1567.56     1677.18     27.35 o
   4   4  -2      695.79      695.39     26.24 o
   5   4  -2      104.21      103.21     12.34 o
   6   4  -2       51.21       58.57     12.19 o
   7   4  -2      157.81      173.40     14.64 o
   8   4  -2        5.45       23.80     10.32 o
   9   4  -2        1.38       26.54      9.87 o
  10   4  -2       12.00       12.13     11.22 o
   1   5  -2      296.41      306.98      8.18 o
   2   5  -2      367.67      374.12     13.62 o
   3   5  -2       97.80      112.84      7.92 o
   4   5  -2      421.48      397.38     23.58 o
   5   5  -2       54.74       45.17     14.86 o
   6   5  -2       64.48       62.76     12.50 o
   7   5  -2       69.24       58.63     12.56 o
   8   5  -2       11.96        7.53      9.00 o
   9   5  -2        5.83        8.87     10.85 o
  10   5  -2        3.91        8.38      9.79 o
   1   6  -2      369.03      372.47      9.30 o
   2   6  -2     1449.15     1426.84     25.83 o
   3   6  -2      250.30      274.04     11.00 o
   4   6  -2      204.26      221.07     17.69 o
   5   6  -2       54.96       59.35     15.29 o
   6   6  -2       47.19       52.89     15.24 o
   7   6  -2       13.53       24.03     15.75 o
   8   6  -2        5.06       14.06     15.81 o
   9   6  -2       10.34       10.28     10.95 o
  10   6  -2        1.33       10.94     12.93 o
   1   7  -2      477.29      450.98     20.26 o
   2   7  -2      622.91      629.71     17.73 o
   3   7  -2      424.26      456.98     13.65 o
   4   7  -2      629.81      664.17     28.79 o
   6   7  -2       34.97       57.79     17.61 o
   7   7  -2       38.62       24.33     12.78 o
   8   7  -2       36.41       21.54     12.95 o
   9   7  -2        4.00        0.03     10.08 o
  10   7  -2        7.30       27.37     20.95 o
   2   8  -2     1659.72     1702.35     57.97 o
   3   8  -2      865.34      906.63     19.09 o
   4   8  -2       73.74       74.85     11.33 o
   5   8  -2      182.94      190.28     16.18 o
   6   8  -2       50.14       39.83     15.85 o
   7   8  -2       34.44       40.17     19.17 o
   8   8  -2       31.63       83.05     21.53 o
   9   8  -2       11.77       22.17     14.44 o
  10   8  -2       18.90       11.38     15.73 o
   2   9  -2       53.61       62.63      9.39 o
   3   9  -2      212.00      205.02      9.72 o
   4   9  -2      268.75      257.86     18.50 o
   5   9  -2       83.13       67.17     10.39 o
   6   9  -2       19.79       10.10     14.72 o
   7   9  -2       29.09       29.57     18.39 o
   8   9  -2       58.35       49.93     16.73 o
   9   9  -2        3.01       -1.54     14.51 o
   2  10  -2      412.08      434.55     21.04 o
   3  10  -2       61.73       60.54      7.40 o
   4  10  -2       39.33       55.66      9.43 o
   7  10  -2        6.74       24.33     14.83 o
   8  10  -2        5.90       21.04     15.37 o
   9  10  -2        0.03        0.65     14.19 o
   2  11  -2       47.45       58.61      9.17 o
   3  11  -2       97.52       89.40      9.35 o
   4  11  -2       56.33       54.27      9.94 o
   7  11  -2       59.72       72.15     21.67 o
   8  11  -2        0.97       19.63     15.00 o
   9  11  -2        7.36        0.11     14.59 o
   3  12  -2       35.68       40.92      7.64 o
   7  12  -2        2.51       -8.64     12.74 o
   8  12  -2        7.55       -3.24     14.00 o
   9  12  -2       20.83       28.44     14.92 o
   3  13  -2       12.67       10.87      2.52 o
   8  13  -2        0.15       17.47     17.79 o
   9  13  -2        3.21       35.08     18.56 o
   8  14  -2       15.14       26.28     16.65 o
   8  15  -2       17.00       33.89     18.09 o
   8  16  -2       57.36       52.89     19.29 o
   8  17  -2       10.56        7.48     14.02 o
   8  18  -2        2.22       -7.75     13.36 o
   2   0  -1     1264.97     1210.41     33.57 o
   4   0  -1      640.56      628.04     16.81 o
   6   0  -1       50.67       37.04     20.37 o
   8   0  -1       69.61       62.06     18.40 o
  10   0  -1       66.27       90.89     22.96 o
   1   1  -1     5784.11     5752.50     41.53 o
   2   1  -1     7854.42     7853.51     47.06 o
   3   1  -1      351.23      358.80      9.18 o
   4   1  -1      966.48      949.09     14.33 o
   5   1  -1       68.83       70.94      7.92 o
   6   1  -1       74.17       85.68     12.46 o
   7   1  -1      270.50      254.39     16.17 o
   8   1  -1       32.63       27.99     10.80 o
   9   1  -1        4.54       22.71     17.47 o
  10   1  -1        0.91       20.57     11.75 o
  11   1  -1        2.04        3.07     18.32 o
   2   2  -1     1391.85     1380.63     22.85 o
   3   2  -1      317.63      331.19     11.76 o
   4   2  -1      809.10      806.54     15.43 o
   5   2  -1      189.01      210.24     13.46 o
   6   2  -1       65.77       64.87      9.13 o
   7   2  -1      382.59      369.30     22.91 o
   8   2  -1       46.12       55.82     10.46 o
   9   2  -1        1.08        7.88      8.78 o
  10   2  -1       87.26       94.24     16.92 o
   1   3  -1      983.32      973.02     23.77 o
   2   3  -1     3130.78     3082.27     23.23 o
   3   3  -1      365.21      379.45     11.90 o
   4   3  -1      765.99      810.29     17.05 o
   5   3  -1      487.60      461.02     14.07 o
   6   3  -1       13.88       19.25      8.18 o
   7   3  -1      247.20      218.65     15.25 o
   8   3  -1        1.71       18.59     10.41 o
   9   3  -1       27.12       28.11     11.11 o
  10   3  -1        1.55       10.51      9.41 o
   1   4  -1     3496.42     3412.54     29.30 o
   2   4  -1     1427.64     1464.28     20.21 o
   3   4  -1      158.43      153.76      9.74 o
   4   4  -1      219.58      233.10      9.50 o
   5   4  -1       74.50       80.63      6.99 o
   6   4  -1      287.42      300.85     12.51 o
   7   4  -1      375.04      375.91     19.28 o
   8   4  -1       41.78       46.65     17.54 o
   9   4  -1       18.71       22.56      8.36 o
  10   4  -1        4.86        8.68     16.73 o
   1   5  -1     2332.10     2227.71     29.54 o
   2   5  -1      163.69      164.49      5.71 o
   3   5  -1      817.83      853.60     20.24 o
   4   5  -1     1343.51     1431.12     24.37 o
   5   5  -1       42.96       50.38      5.82 o
   6   5  -1       75.95       85.93      7.60 o
   7   5  -1      277.00      264.03     16.48 o
   8   5  -1       38.80       46.86     12.28 o
   9   5  -1        3.43       14.46      9.10 o
  10   5  -1       14.22       44.38     21.61 o
   1   6  -1      993.99      983.47     20.91 o
   2   6  -1      470.21      475.59      7.34 o
   3   6  -1       34.88       35.98      5.96 o
   4   6  -1       92.36       99.14      8.66 o
   5   6  -1      171.59      166.40      9.64 o
   6   6  -1       18.53       21.97      7.52 o
   7   6  -1        4.32        9.89      7.67 o
   8   6  -1       12.61        2.51      8.40 o
   9   6  -1        1.98        8.52     11.78 o
  10   6  -1        5.83       16.66     19.10 o
   1   7  -1       86.35       92.27     13.15 o
   2   7  -1      291.39      291.73      9.09 o
   3   7  -1      290.45      316.64     12.91 o
   4   7  -1       18.11       13.19      4.57 o
   5   7  -1       25.37       36.01      6.38 o
   6   7  -1       30.52       26.61      9.02 o
   7   7  -1      129.57      137.11     16.46 o
   8   7  -1       25.40       44.73     13.41 o
   9   7  -1       17.23       41.15     18.07 o
   1   8  -1     1231.64     1291.16     40.14 o
   2   8  -1        0.62        0.35      4.40 o
   3   8  -1      838.57      890.08     14.88 o
   4   8  -1      147.17      149.85      9.23 o
   5   8  -1      161.27      155.32      9.47 o
   6   8  -1        8.46       17.25      9.52 o
   7   8  -1       12.80       12.73     10.39 o
   8   8  -1        1.19        4.47      8.38 o
   9   8  -1        6.77       17.03     15.16 o
   0   9  -1     1158.65     1188.08     35.11 o
   1   9  -1     1113.01     1259.09     41.66 o
   2   9  -1      188.61      202.58     20.32 o
   3   9  -1      112.83      114.16      6.06 o
   4   9  -1      167.26      167.61      9.69 o
   5   9  -1       90.52       87.31     12.04 o
   6   9  -1       50.39       70.92     12.62 o
   7   9  -1       76.28       58.99     12.58 o
   8   9  -1       20.73       49.94     17.98 o
   9   9  -1        1.59       30.00     15.76 o
   1  10  -1      588.20      587.74     30.10 o
   2  10  -1      129.00      143.57     18.81 o
   3  10  -1      345.97      325.14     12.80 o
   4  10  -1       79.61      113.51     20.51 o
   5  10  -1       36.23       36.77     17.40 o
   6  10  -1       38.18       21.64     16.56 o
   7  10  -1       19.04       12.05      8.94 o
   8  10  -1       12.98        1.13     14.50 o
   9  10  -1        2.00       52.36     21.96 o
   0  11  -1     2743.72     2962.86     60.59 o
   1  11  -1      538.36      591.63     31.29 o
   2  11  -1      169.24      170.70     20.51 o
   3  11  -1       84.46       80.73      3.90 o
   4  11  -1      144.34      166.13     23.69 o
   5  11  -1       29.63       40.73     17.83 o
   6  11  -1       14.86       10.88     16.67 o
   7  11  -1       70.50       83.99     15.64 o
   8  11  -1        2.21        2.79      9.58 o
   9  11  -1        7.83      -12.08     18.74 o
   1  12  -1      864.80      891.94     39.18 o
   2  12  -1      495.69      537.20     33.32 o
   3  12  -1       54.69       49.38      5.29 o
   4  12  -1      417.28      376.38     17.90 o
   5  12  -1       41.94       38.69     18.44 o
   6  12  -1        6.23       14.01     15.42 o
   7  12  -1       48.54       52.00     25.77 o
   8  12  -1       12.49       13.45      9.68 o
   9  12  -1        4.95       38.88     22.34 o
   0  13  -1      107.23       96.84     13.28 o
   1  13  -1      200.81      190.42     20.53 o
   2  13  -1       40.14       18.72     10.45 o
   3  13  -1      198.82      172.25     16.72 o
   4  13  -1      561.44      590.27     42.36 o
   5  13  -1       11.81       16.08     18.01 o
   6  13  -1       76.72       89.23     22.13 o
   7  13  -1       31.93       34.78     12.76 o
   8  13  -1       17.46       29.16     12.35 o
   9  13  -1       12.65       40.41     23.46 o
   1  14  -1       78.25       99.38     16.83 o
   2  14  -1      294.45      283.60     25.89 o
   3  14  -1       32.23       32.12      6.06 o
   4  14  -1      233.97      203.87     27.84 o
   5  14  -1        2.68       26.90     19.13 o
   6  14  -1      179.56      206.07     30.02 o
   7  14  -1       55.67       88.65     23.06 o
   8  14  -1       37.27       39.84     14.32 o
   0  15  -1      265.47      292.27     24.02 o
   1  15  -1       75.41       94.80     17.71 o
   2  15  -1      317.73      298.23     28.49 o
   3  15  -1      558.32      535.32     24.52 o
   4  15  -1      506.79      419.98     37.90 o
   5  15  -1       57.16       73.78     21.13 o
   6  15  -1       19.30       56.27     21.62 o
   7  15  -1       30.54       44.17     18.50 o
   8  15  -1       11.08        9.60     20.67 o
   1  16  -1       63.35       69.21     15.69 o
   2  16  -1      182.39      183.85     24.79 o
   3  16  -1        3.91        6.71     10.26 o
   4  16  -1       38.06       59.90     20.86 o
   5  16  -1       22.05       53.28     22.72 o
   6  16  -1       28.04       54.82     23.29 o
   7  16  -1        3.59       33.07     24.24 o
   8  16  -1        1.01       43.93     25.70 o
   0  17  -1      156.27      142.74     18.84 o
   1  17  -1       87.60      100.39     17.93 o
   2  17  -1       76.00       65.63     18.30 o
   3  17  -1      263.80      258.26     15.21 o
   4  17  -1       16.16       23.08     16.65 o
   5  17  -1        2.55       -8.45     12.42 o
   6  17  -1       66.19       58.68     23.05 o
   7  17  -1       17.58       31.86     22.78 o
   8  17  -1       66.93      111.64     30.81 o
   1  18  -1       35.69       62.44     17.15 o
   2  18  -1      263.10      278.73     30.47 o
   3  18  -1      381.86      374.24     36.31 o
   4  18  -1       53.64       41.11     16.76 o
   5  18  -1        1.92       35.84     20.45 o
   6  18  -1        6.60       53.37     25.17 o
   7  18  -1        7.92       10.12     16.19 o
   1  19  -1       49.72       54.38     15.83 o
   2  19  -1      267.63      250.37     28.93 o
   3  19  -1      206.80      192.02     27.76 o
   4  19  -1        3.92       23.45     20.29 o
   5  19  -1        0.70       10.60     17.23 o
   6  19  -1        1.05        6.89     20.74 o
   7  19  -1        0.40       23.21     21.43 o
   1  20  -1       23.44       70.31     18.46 o
   2  20  -1        5.80       26.49     15.14 o
   3  20  -1      138.31      115.22     23.97 o
   4  20  -1       28.60       50.11     20.96 o
   5  20  -1        0.24       21.09     18.79 o
   6  20  -1        8.31       48.44     22.50 o
   1  21  -1       16.63       56.61     17.66 o
   2  21  -1       46.65       56.82     19.40 o
   3  21  -1       31.04       30.22     19.44 o
   4  21  -1        7.19        6.44     13.13 o
   5  21  -1        4.56       34.01     20.86 o
   6  21  -1        6.80       10.80     18.47 o
   1  22  -1        0.81       25.69     13.50 o
   2  22  -1        2.78       27.75     17.80 o
   3  22  -1        2.34        0.35     16.82 o
   4  22  -1        3.61       31.54     19.33 o
   5  22  -1       28.57       33.68     22.17 o
   6  22  -1        4.16       -3.02     14.42 o
   2  23  -1       21.03       35.41     18.46 o
   3  23  -1        3.64       32.26     15.72 o
   4  23  -1        3.19       33.61     19.28 o
   5  23  -1        1.10       20.22     17.14 o
   2  24  -1        0.01       83.57     23.27 o
   3  24  -1        5.46       31.04     18.42 o
   4  24  -1        7.44       34.29     21.66 o
   5  24  -1        4.57       17.37     16.34 o
   3  25  -1        1.95        8.32     13.92 o
   4  25  -1       12.37       36.27     22.72 o
   4  26  -1        0.03       30.20     19.23 o
   2   0   0        1.65        0.99      3.62 o
   4   0   0      346.40      355.11     12.53 o
   6   0   0      169.51      151.43     18.66 o
   8   0   0        7.28        9.06      7.97 o
  10   0   0        2.01       28.13     17.92 o
   2   1   0     6338.84     5912.07     29.29 o
   3   1   0      937.66      947.84     15.29 o
   4   1   0      825.37      844.59     18.44 o
   5   1   0      226.20      212.20     10.90 o
   6   1   0      113.64      114.45     12.26 o
   7   1   0       29.27       33.52      7.65 o
   8   1   0       11.05       11.04      7.10 o
   9   1   0        0.22       12.16      8.22 o
  10   1   0        2.16        0.25     19.62 o
   2   2   0     3639.67     3519.11     21.91 o
   3   2   0        1.27        0.77      3.19 o
   4   2   0      125.83      123.84      7.13 o
   5   2   0      281.71      268.33     10.45 o
   6   2   0      232.05      223.15     10.89 o
   7   2   0       93.81      114.05     10.98 o
   8   2   0        1.10       11.61      9.00 o
   9   2   0       15.75       23.74      8.74 o
  10   2   0        0.35       12.72     17.35 o
   1   3   0     2110.58     1999.32     34.47 o
   2   3   0     2080.10     2035.84     15.92 o
   3   3   0      429.02      459.95      9.10 o
   4   3   0       15.08       16.88      4.16 o
   5   3   0       79.88       84.35      6.57 o
   6   3   0      944.86      905.37     20.32 o
   7   3   0      213.14      233.95     12.26 o
   8   3   0       36.67       32.40     17.25 o
   9   3   0        2.04       10.87      8.75 o
  10   3   0        8.08       13.32     11.54 o
   0   4   0     9877.43     9170.33     60.82 o
   1   4   0      110.31      112.63      5.39 o
   2   4   0      680.52      689.16     16.13 o
   3   4   0     4704.58     4699.59     28.99 o
   4   4   0      183.09      187.54      7.85 o
   5   4   0        0.01       12.09      4.51 o
   6   4   0      155.42      147.07     11.26 o
   7   4   0       28.37       43.29      8.89 o
   8   4   0       96.20      104.43     14.59 o
   9   4   0        2.29       12.78     10.18 o
  10   4   0       14.83       18.45     10.70 o
   1   5   0     2454.82     2395.25     44.42 o
   2   5   0       85.24       85.62      7.08 o
   3   5   0        1.24        0.69     11.44 o
   4   5   0     1198.94     1169.74     15.23 o
   5   5   0        0.58       -1.76      3.16 o
   6   5   0       55.53       48.37      5.11 o
   7   5   0       70.97       76.87      9.79 o
   8   5   0       97.75      100.84     11.18 o
   9   5   0        1.01       17.97     16.60 o
  10   5   0        2.89        0.75     14.79 o
   0   6   0       25.56       23.29      7.16 o
   1   6   0       50.69       59.04      4.99 o
   2   6   0       52.41       45.31      9.01 o
   3   6   0     1248.48     1296.45     40.88 o
   4   6   0      363.24      379.26     28.52 o
   5   6   0      144.90      149.61      7.06 o
   6   6   0        7.51       13.25      3.60 o
   7   6   0       12.88       16.24      6.78 o
   8   6   0       47.78       69.17     10.45 o
   9   6   0        1.84        2.64     14.26 o
  10   6   0        2.00        2.62     12.38 o
   1   7   0      862.73      854.22     16.35 o
   2   7   0       73.23       83.68      5.81 o
   3   7   0      109.86      127.65     10.56 o
   4   7   0     1071.40     1091.34     47.78 o
   5   7   0      101.51      113.65     12.11 o
   6   7   0       10.29       12.27      9.49 o
   7   7   0        8.97       11.17      6.91 o
   8   7   0        9.52       14.10     18.06 o
   9   7   0        7.73       23.31     17.49 o
  10   7   0        3.13       26.50     19.74 o
   0   8   0      446.56      455.45     20.64 o
   1   8   0        0.00        3.42      3.91 o
   2   8   0     1249.95     1283.48     21.41 o
   3   8   0        9.44        8.51      4.83 o
   4   8   0      268.33      304.83     19.49 o
   5   8   0        0.45        1.69     13.53 o
   6   8   0        3.59        3.98      7.50 o
   7   8   0       10.04       20.87      9.41 o
   8   8   0      121.57       88.74     13.46 o
   9   8   0       23.18       17.61     19.70 o
  10   8   0       24.05       29.76     16.56 o
   1   9   0      105.03       94.92      7.52 o
   2   9   0      602.90      595.12     10.06 o
   3   9   0       56.97       76.35      6.47 o
   4   9   0       92.20       95.92      9.88 o
   5   9   0       46.39       40.86     16.02 o
   6   9   0       60.47       54.79     11.15 o
   7   9   0       16.39       26.83     17.69 o
   8   9   0       88.80       87.36     14.64 o
   9   9   0       14.74       33.38     18.79 o
  10   9   0       31.65       49.80     24.60 o
   0  10   0     3708.13     3913.17     64.37 o
   1  10   0      105.67      111.65      8.43 o
   2  10   0     1103.76     1131.79     48.73 o
   3  10   0      383.13      399.31     14.80 o
   4  10   0       56.35       60.56      8.71 o
   5  10   0        7.85       -1.76     13.91 o
   6  10   0       34.71       17.67      9.23 o
   7  10   0        2.03       24.27     10.56 o
   8  10   0        1.56        3.43      8.66 o
   9  10   0        1.48        6.11     14.60 o
  10  10   0        6.94        7.46     18.87 o
   1  11   0       94.06      107.67      8.86 o
   2  11   0      433.23      406.35     10.54 o
   3  11   0        3.52        7.22      8.07 o
   4  11   0      176.31      149.98     12.30 o
   5  11   0       18.93       21.84     14.40 o
   6  11   0      163.50      160.76     25.36 o
   7  11   0      157.51      141.32     23.84 o
   8  11   0       12.06       20.39     22.50 o
   9  11   0        0.20       27.58     17.46 o
   0  12   0     1562.06     1590.78     44.66 o
   1  12   0     1391.59     1431.55     29.12 o
   2  12   0      420.06      400.12     11.36 o
   3  12   0       47.31       43.68      5.75 o
   4  12   0      217.35      222.06     27.59 o
   5  12   0        0.01       10.70     17.61 o
   6  12   0        0.96       17.86     17.23 o
   7  12   0        0.54        8.11      9.35 o
   8  12   0       18.45       50.48     19.82 o
   9  12   0        0.87       26.61     23.10 o
   1  13   0      103.78      110.16      9.77 o
   2  13   0        8.24       13.50      4.34 o
   3  13   0        5.39       11.75      6.04 o
   4  13   0       53.82       57.53     17.42 o
   5  13   0      411.18      390.02     36.38 o
   6  13   0      509.90      476.62     43.37 o
   7  13   0        8.22       24.86      9.44 o
   8  13   0        5.39       13.02     17.35 o
   9  13   0        0.51      -12.04     13.93 o
   0  14   0      201.26      173.22     17.23 o
   1  14   0       69.44       67.32      8.36 o
   2  14   0        6.60        2.10      8.25 o
   3  14   0      173.49      172.07     11.55 o
   4  14   0       37.65       37.04     13.29 o
   5  14   0      802.35      756.92     50.18 o
   6  14   0       66.56      108.93     23.80 o
   7  14   0        4.28       28.14     22.55 o
   8  14   0        0.72       26.49     18.37 o
   9  14   0        1.05       57.46     24.20 o
   1  15   0        0.12        0.32      6.41 o
   2  15   0      186.87      172.95      9.08 o
   3  15   0        9.50       14.60      6.81 o
   4  15   0      888.93      904.86     52.13 o
   5  15   0      550.78      522.88     42.92 o
   6  15   0        6.98       21.09     20.17 o
   7  15   0        7.38       42.20     18.91 o
   8  15   0        7.94       31.20     22.16 o
   0  16   0       25.86       19.86      9.88 o
   1  16   0      147.09      147.31     11.96 o
   2  16   0      412.17      379.66     19.55 o
   3  16   0      199.58      197.21     32.31 o
   4  16   0      552.39      465.05     39.78 o
   5  16   0      134.67      137.53     24.26 o
   6  16   0       12.07       13.27     13.11 o
   7  16   0       27.42       39.75     21.17 o
   8  16   0       87.30       99.08     26.63 o
   1  17   0       85.97       80.82     10.48 o
   2  17   0      393.72      380.53     14.31 o
   3  17   0      590.84      542.50     22.35 o
   4  17   0       65.86       86.54     20.91 o
   5  17   0       19.05       38.60     20.43 o
   6  17   0      210.91      202.47     32.67 o
   7  17   0        4.97       27.25     19.52 o
   8  17   0       15.33       20.79     17.78 o
   0  18   0       96.06      106.12     16.78 o
   1  18   0       45.30       34.32      8.41 o
   2  18   0       75.19       80.15      9.61 o
   3  18   0        8.92       10.32      8.52 o
   4  18   0       24.82       37.27     19.30 o
   5  18   0       24.98       39.74     19.34 o
   6  18   0        2.03       22.18     18.63 o
   7  18   0       52.99       41.63     24.19 o
   1  19   0       30.82       24.51      8.01 o
   2  19   0      358.45      303.30     19.46 o
   3  19   0        3.67       17.63     14.56 o
   4  19   0       24.92       39.34     17.90 o
   5  19   0        4.26       75.84     24.01 o
   6  19   0       22.17       15.54     17.52 o
   7  19   0        3.43       32.10     19.71 o
   0  20   0        0.29       19.18     12.56 o
   1  20   0       32.59       28.16      7.18 o
   2  20   0        7.64       19.48     11.70 o
   3  20   0        2.56       15.13     15.03 o
   4  20   0       13.79       10.51     12.36 o
   5  20   0       25.48       55.12     24.40 o
   6  20   0       21.88       68.32     22.57 o
   7  20   0        9.82       27.02     21.45 o
   1  21   0      192.03      170.06     15.49 o
   2  21   0       13.20       15.37      8.37 o
   3  21   0       19.27       40.54     20.06 o
   4  21   0       23.21       52.27     20.27 o
   5  21   0        2.96       19.05     19.39 o
   6  21   0        0.16      -16.41     16.41 o
   0  22   0        0.10       24.05     14.13 o
   1  22   0       49.29       41.94     16.43 o
   2  22   0        1.43       18.94     12.53 o
   3  22   0        6.05       18.03     15.31 o
   4  22   0       74.21      108.46     24.65 o
   5  22   0       20.44       32.47     22.37 o
   6  22   0        0.00       27.45     22.61 o
   1  23   0       24.88       15.30      9.34 o
   2  23   0        4.57        2.80     14.02 o
   3  23   0       27.17       26.92     15.87 o
   4  23   0        3.26       27.33     18.13 o
   5  23   0        7.10       34.87     16.01 o
   0  24   0        5.44       26.67     15.02 o
   1  24   0       12.28       28.36     10.13 o
   2  24   0       33.08       42.89     18.37 o
   3  24   0        0.24        9.32     12.65 o
   4  24   0        2.52       35.74     18.94 o
   5  24   0       47.95       70.59     24.33 o
   1  25   0        0.04       23.24     16.18 o
   2  25   0        0.13        9.14     13.49 o
   3  25   0       12.18       40.36     18.48 o
   4  25   0       78.91       69.38     21.23 o
   0  26   0        3.70        2.45     13.38 o
   1  26   0       13.35        9.07     13.39 o
   2  26   0       58.62       75.19     21.87 o
   3  26   0        5.61       27.83     17.96 o
   4  26   0        4.89       20.98     20.45 o
   1  27   0       12.01       14.65     12.99 o
   2  27   0        8.04       16.38     15.12 o
   3  27   0        9.01       31.93     18.63 o
   1  28   0        0.03        8.62     15.56 o
   2  28   0       13.32       -3.11     17.12 o
   3  28   0        3.24       16.70     18.78 o
   1  29   0        0.16      -14.71     14.72 o
   2  29   0       45.77       -2.79     20.72 o
   2   0   1     1269.18     1267.18     20.66 o
   6   0   1       50.45       41.08     11.75 o
   8   0   1       69.70       59.22     17.12 o
   1   1   1     5784.50     5749.64     27.15 o
   2   1   1     7852.35     7825.56     41.22 o
   3   1   1      352.02      357.28      9.38 o
   4   1   1      963.52      984.59     22.30 o
   5   1   1       68.71       66.09      9.04 o
   6   1   1       74.42       71.72      7.89 o
   7   1   1      270.74      252.93     13.44 o
   8   1   1       32.59       33.29      7.14 o
   9   1   1        4.57        9.28     14.75 o
   1   2   1     1647.80     1610.84     14.86 o
   2   2   1     1392.11     1368.86     20.58 o
   3   2   1      318.35      316.86      7.74 o
   4   2   1      810.78      847.36     19.65 o
   5   2   1      189.57      190.64     10.67 o
   6   2   1       65.79       67.13      7.02 o
   7   2   1      382.74      371.43     15.30 o
   8   2   1       46.12       55.69      8.66 o
   9   2   1        1.09        9.66      9.83 o
  10   2   1       87.19       87.84     22.49 o
   0   3   1      697.96      718.84     21.11 o
   1   3   1      983.93      925.45     19.75 o
   2   3   1     3131.48     3087.86     24.48 o
   3   3   1      364.73      359.86      8.24 o
   4   3   1      766.67      808.61     14.58 o
   5   3   1      486.99      485.48     16.77 o
   6   3   1       13.98       13.42      4.06 o
   7   3   1      246.78      230.77     10.66 o
   8   3   1        1.69       10.31     14.79 o
   9   3   1       27.21       35.69     14.86 o
   1   4   1     3492.76     3505.16     35.49 o
   2   4   1     1427.90     1447.80     23.89 o
   3   4   1      158.68      152.89      4.42 o
   4   4   1      220.84      233.84      6.59 o
   5   4   1       74.47       75.22      4.25 o
   6   4   1      286.99      289.48      9.15 o
   7   4   1      374.86      390.89     16.63 o
   8   4   1       41.91       33.36     18.59 o
   9   4   1       18.67       41.05     11.41 o
  10   4   1        4.86       -1.11     12.51 o
   0   5   1      860.18      824.60     26.36 o
   1   5   1     2331.66     2203.41     29.78 o
   2   5   1      165.04      165.28      9.12 o
   3   5   1      819.15      868.44     13.73 o
   4   5   1     1342.72     1418.15     19.43 o
   5   5   1       43.17       43.14      3.24 o
   6   5   1       75.97       69.15      4.54 o
   7   5   1      277.08      256.84     14.01 o
   8   5   1       39.00       46.46     10.43 o
   9   5   1        3.39       16.22     14.58 o
  10   5   1       14.18        6.45     15.22 o
   1   6   1      994.22     1013.92     27.94 o
   2   6   1      469.85      479.91     19.12 o
   3   6   1       34.89       25.70      5.09 o
   4   6   1       92.19       96.59      5.22 o
   5   6   1      171.44      173.60      7.58 o
   6   6   1       18.34       22.87      4.66 o
   7   6   1        4.34       10.15      7.14 o
   8   6   1       12.58       17.28     15.66 o
   9   6   1        1.98       14.46     17.19 o
  10   6   1        5.85       19.33     15.29 o
   0   7   1      507.65      507.10     15.67 o
   1   7   1       86.13       87.54      6.52 o
   2   7   1      290.57      301.64     16.22 o
   3   7   1      290.43      324.11     15.80 o
   4   7   1       18.03       11.62      4.45 o
   5   7   1       25.49       31.46      4.42 o
   6   7   1       30.37       30.04      4.79 o
   7   7   1      129.71      136.32     13.70 o
   8   7   1       25.50       27.40     16.58 o
   9   7   1       17.24       21.98     17.29 o
  10   7   1        8.96        7.51     16.48 o
   1   8   1     1229.46     1219.91     29.10 o
   2   8   1        0.63        1.97      2.97 o
   3   8   1      838.20      901.33     26.30 o
   4   8   1      146.69      150.91      9.04 o
   5   8   1      161.23      149.12     12.46 o
   6   8   1        8.48        2.74      6.97 o
   7   8   1       12.78       33.34     10.26 o
   8   8   1        1.21       13.55     15.81 o
   9   8   1        6.75       27.59     18.70 o
  10   8   1        1.38        0.52     15.76 o
   0   9   1     1158.46     1139.23     25.63 o
   1   9   1     1111.75     1209.33     22.89 o
   2   9   1      188.88      188.77      9.49 o
   3   9   1      112.76      124.68     11.14 o
   4   9   1      167.12      168.09      9.91 o
   5   9   1       90.69       69.28     17.47 o
   6   9   1       50.43       62.37      9.75 o
   7   9   1       76.16       58.77     10.68 o
   8   9   1       20.71        8.51     13.56 o
   9   9   1        1.60      -15.50     15.50 o
  10   9   1        0.31       12.43     16.38 o
   1  10   1      589.95      620.86     17.56 o
   2  10   1      129.47      125.26      6.81 o
   3  10   1      346.04      387.55     18.92 o
   4  10   1       79.36       70.73     12.20 o
   5  10   1       36.27       22.01     15.56 o
   6  10   1       38.24       34.38     14.06 o
   7  10   1       19.14       18.95     19.14 o
   8  10   1       12.94       28.55     17.86 o
   9  10   1        2.03       16.40     15.16 o
  10  10   1        3.04       12.85     20.23 o
   0  11   1     2738.45     2950.73     66.87 o
   1  11   1      538.90      592.12     18.03 o
   2  11   1      170.23      156.10     13.86 o
   3  11   1       84.39       96.49     11.20 o
   4  11   1      144.62      152.16     12.75 o
   5  11   1       29.53       23.62     15.73 o
   6  11   1       14.87       18.84      8.21 o
   7  11   1       70.57       74.14     23.05 o
   8  11   1        2.19       53.37     22.41 o
   9  11   1        7.91       19.28     16.80 o
  10  11   1        5.78       -5.46     13.30 o
   1  12   1      864.72      859.93     35.87 o
   2  12   1      494.99      485.57     24.72 o
   3  12   1       54.73       50.61     10.03 o
   4  12   1      416.74      384.67     24.30 o
   5  12   1       42.10       62.09     19.65 o
   6  12   1        6.26        5.95     15.87 o
   7  12   1       48.50       53.81     20.53 o
   8  12   1       12.53       15.16     16.91 o
   9  12   1        4.95      -13.09     17.68 o
  10  12   1       10.96       -7.66     12.20 o
   0  13   1      107.59       94.94     16.04 o
   1  13   1      200.39      203.21     19.68 o
   2  13   1       40.05       40.04     11.10 o
   3  13   1      198.64      208.88     13.93 o
   4  13   1      561.81      556.18     19.58 o
   5  13   1       11.78       25.51     13.80 o
   6  13   1       76.71      110.21     26.35 o
   7  13   1       32.00       26.97     20.93 o
   8  13   1       17.56       46.59     19.20 o
   9  13   1       12.63        7.41     16.66 o
   1  14   1       78.04       86.72     14.77 o
   2  14   1      294.15      314.97     20.62 o
   3  14   1       32.18       33.08      4.39 o
   4  14   1      234.51      247.74     14.36 o
   5  14   1        2.67       -1.59     12.29 o
   6  14   1      179.62      157.46     26.18 o
   7  14   1       55.91       66.24     24.01 o
   8  14   1       37.27       42.25     23.29 o
   9  14   1        1.60        2.26     13.84 o
   0  15   1      265.10      268.05     25.23 o
   1  15   1       75.23      100.06     18.47 o
   2  15   1      317.79      296.67     12.76 o
   3  15   1      558.05      540.57     14.29 o
   4  15   1      506.92      496.91     20.19 o
   5  15   1       57.44       60.80     18.36 o
   6  15   1       19.32       22.86     17.53 o
   7  15   1       30.45       39.23     18.37 o
   8  15   1       11.07        8.68     12.63 o
   1  16   1       63.50       71.28      8.00 o
   2  16   1      182.65      171.60     10.73 o
   3  16   1        3.97        2.38      3.24 o
   4  16   1       38.09       25.19     16.04 o
   5  16   1       22.05       14.75     13.83 o
   6  16   1       28.31       45.17     20.35 o
   7  16   1        3.60       16.44     18.63 o
   8  16   1        1.00       31.25     21.88 o
   0  17   1      155.54      169.33     15.11 o
   1  17   1       88.00       80.77      8.83 o
   2  17   1       76.01       80.58      8.62 o
   3  17   1      264.21      260.80     17.37 o
   4  17   1       16.20       21.48     19.52 o
   5  17   1        2.55       14.75     11.55 o
   6  17   1       66.12      118.96     26.21 o
   7  17   1       17.61       29.81     21.85 o
   8  17   1       66.85       99.65     30.05 o
   1  18   1       35.66       34.82      6.27 o
   2  18   1      262.75      266.20     13.50 o
   3  18   1      382.22      379.05     20.87 o
   4  18   1       53.64       51.71     18.80 o
   5  18   1        1.97       30.86     17.35 o
   6  18   1        6.65       40.67     22.55 o
   7  18   1        7.86       -2.85     12.08 o
   0  19   1       88.39       73.42     12.05 o
   1  19   1       49.91       57.20      9.22 o
   2  19   1      267.60      253.37     13.53 o
   3  19   1      206.84      246.11     31.22 o
   4  19   1        4.00       -5.21     13.18 o
   5  19   1        0.69       -2.83     14.55 o
   6  19   1        1.05       18.59     19.89 o
   7  19   1        0.39       47.13     22.44 o
   1  20   1       23.35       45.03      7.31 o
   2  20   1        5.79        7.61     12.86 o
   3  20   1      138.14      164.96     25.49 o
   4  20   1       28.63       51.24     21.02 o
   5  20   1        0.24       15.41     17.26 o
   6  20   1        8.27       46.68     23.93 o
   0  21   1       32.28       21.76     12.14 o
   1  21   1       16.55       20.41      6.32 o
   2  21   1       46.92       49.50     12.56 o
   3  21   1       31.10       63.45     20.53 o
   4  21   1        7.24       -9.42     14.25 o
   5  21   1        4.56        9.31     14.81 o
   6  21   1        6.81        3.59     15.47 o
   1  22   1        0.80        5.31      7.24 o
   2  22   1        2.83        9.97     12.29 o
   3  22   1        2.35        1.59     12.46 o
   4  22   1        3.66       39.91     18.17 o
   5  22   1       28.58       63.03     24.36 o
   6  22   1        4.21       33.00     19.58 o
   0  23   1        2.33       25.21      9.79 o
   1  23   1        6.77        9.04      9.13 o
   2  23   1       21.07       20.88     13.41 o
   3  23   1        3.63       21.94     12.01 o
   4  23   1        3.20       16.33     16.63 o
   5  23   1        1.10       99.31     26.88 o
   1  24   1        7.49       10.03      7.05 o
   2  24   1        0.01       21.01     12.69 o
   3  24   1        5.42       20.17     17.09 o
   4  24   1        7.42       54.14     18.38 o
   5  24   1        4.58        8.51     17.95 o
   0  25   1       33.32       48.92     19.89 o
   1  25   1        0.33        1.48      8.58 o
   2  25   1        1.09        4.29     15.76 o
   3  25   1        1.94        4.41     11.90 o
   4  25   1       12.36        3.42     11.94 o
   1  26   1       11.40        4.57     11.23 o
   2  26   1       14.85       21.41     10.72 o
   3  26   1       14.85       17.04     11.65 o
   4  26   1        0.03       52.56     23.60 o
   0  27   1       16.77       16.51     18.03 o
   1  27   1       13.27       37.90     17.59 o
   2  27   1        2.21        4.20     10.51 o
   3  27   1        4.96       32.88     14.13 o
   1  28   1       28.17       20.87     16.66 o
   2  28   1        3.20      -22.63     22.63 o
   3  28   1       21.47       49.36     21.92 o
   1  29   1        3.47        2.49     16.66 o
   0   0   2    45247.05    44346.26    204.01 o
   2   0   2      180.46      182.10     15.78 o
   4   0   2     1114.17     1138.57     37.27 o
   6   0   2       23.87       22.95     10.33 o
   8   0   2       27.90       40.41     13.85 o
   1   1   2     2541.53     2498.74     35.05 o
   2   1   2      987.42      920.96     21.88 o
   3   1   2      320.14      319.45     13.81 o
   4   1   2      166.71      174.69     11.40 o
   5   1   2      172.61      174.89     11.96 o
   6   1   2      677.20      637.46     22.96 o
   7   1   2        5.20        9.16      6.13 o
   8   1   2       15.01        1.80      5.92 o
   9   1   2        3.53       10.61     13.26 o
   0   2   2    19583.83    19211.58     72.96 o
   1   2   2     1301.47     1261.18     17.86 o
   2   2   2      826.49      816.91     15.13 o
   3   2   2      386.51      393.61     14.81 o
   4   2   2     1285.42     1283.28     27.67 o
   5   2   2        8.51       11.40      7.38 o
   6   2   2      537.26      516.93     20.52 o
   7   2   2       26.81       25.80      6.05 o
   8   2   2       34.65       43.07     10.46 o
   9   2   2        2.50       -1.76     12.53 o
   1   3   2      598.98      576.57      9.67 o
   2   3   2      393.70      395.22     12.58 o
   3   3   2     1202.51     1221.53     25.18 o
   4   3   2      129.78      126.34     18.59 o
   5   3   2       99.79       99.06      9.12 o
   6   3   2      446.84      408.48     17.63 o
   7   3   2       66.66       58.30      6.53 o
   8   3   2        3.05       19.36      9.60 o
   9   3   2       15.66       19.29     14.84 o
   0   4   2     1332.43     1284.66     23.68 o
   1   4   2      146.02      139.73      5.32 o
   2   4   2     2052.24     2052.37     26.60 o
   3   4   2     1565.29     1617.21     28.78 o
   4   4   2      697.73      686.28     19.81 o
   5   4   2      104.54      123.09     17.50 o
   6   4   2       51.27       62.72      8.24 o
   7   4   2      157.71      170.11     10.26 o
   8   4   2        5.49       26.51     11.03 o
   9   4   2        1.36        6.82     16.35 o
   1   5   2      296.69      295.05      8.51 o
   2   5   2      367.81      363.39     18.08 o
   3   5   2       97.58       97.29      7.03 o
   4   5   2      421.32      394.46     10.67 o
   5   5   2       54.48       43.02      5.52 o
   6   5   2       64.35       69.24      6.05 o
   7   5   2       69.29       67.32      6.90 o
   8   5   2       11.91        8.28      9.10 o
   9   5   2        5.85        6.05     10.68 o
  10   5   2        3.89        8.33     17.34 o
   0   6   2      592.04      665.76     30.45 o
   1   6   2      369.23      390.26     13.40 o
   2   6   2     1449.10     1486.21     31.47 o
   3   6   2      250.76      296.34     15.34 o
   4   6   2      204.35      199.79      6.96 o
   5   6   2       55.06       46.95      6.61 o
   6   6   2       47.28       43.72      6.07 o
   7   6   2       13.49        8.17     20.75 o
   8   6   2        5.13        8.88      8.97 o
   9   6   2       10.34       15.70     10.40 o
  10   6   2        1.32        8.52     15.95 o
   1   7   2      476.44      475.55     18.97 o
   2   7   2      624.05      616.21     21.75 o
   3   7   2      424.68      440.75     18.80 o
   4   7   2      628.62      620.32     16.14 o
   5   7   2       66.02       66.85      5.73 o
   6   7   2       35.03       47.11      5.73 o
   7   7   2       38.74       52.50     13.16 o
   8   7   2       36.44       46.44     23.16 o
   9   7   2        4.01       11.11     10.01 o
  10   7   2        7.32       -4.86     15.59 o
   0   8   2      543.75      536.08     42.50 o
   1   8   2      147.22      121.41     16.87 o
   2   8   2     1658.99     1684.72     56.44 o
   3   8   2      865.38      892.62     26.74 o
   4   8   2       73.55       66.58     14.32 o
   5   8   2      182.50      187.72      8.84 o
   6   8   2       50.18       35.61     13.66 o
   7   8   2       34.56       28.97     10.72 o
   8   8   2       31.52       31.39     12.19 o
   9   8   2       11.73       18.30     24.85 o
  10   8   2       18.90       15.49     13.78 o
   1   9   2      166.26      168.54      9.71 o
   2   9   2       53.34       59.22      9.77 o
   3   9   2      212.56      225.44     14.60 o
   4   9   2      268.31      272.98     56.87 o
   5   9   2       83.02       75.51      6.22 o
   6   9   2       19.77       13.10     15.06 o
   7   9   2       29.11       33.96     11.93 o
   8   9   2       58.35       53.31     12.80 o
   9   9   2        2.99        4.44      9.47 o
  10   9   2       15.55      -13.28     17.30 o
   0  10   2     1866.77     1922.96     55.93 o
   1  10   2      338.37      332.04     13.16 o
   2  10   2      411.24      424.73     14.06 o
   3  10   2       61.80       56.26      9.03 o
   4  10   2       39.66       35.20      7.75 o
   5  10   2        6.72        5.83      5.32 o
   6  10   2       38.55       45.34     14.92 o
   7  10   2        6.72        1.01     14.38 o
   8  10   2        5.89       10.45     11.05 o
   9  10   2        0.03       -0.58     11.59 o
   1  11   2      179.29      170.59      9.97 o
   2  11   2       47.61       57.01     11.37 o
   3  11   2       97.29       97.69      7.85 o
   4  11   2       56.26       50.04      4.62 o
   5  11   2       17.02       23.69     16.61 o
   6  11   2       28.86       39.49     13.60 o
   7  11   2       59.58       80.12     32.74 o
   8  11   2        0.96        2.71     15.12 o
   9  11   2        7.40       -1.20      9.15 o
  10  11   2        4.54       -3.83     14.55 o
   0  12   2     1150.19     1112.82     46.78 o
   1  12   2      306.32      310.33     13.55 o
   2  12   2      157.78      159.38     12.35 o
   3  12   2       35.77       29.62      8.42 o
   4  12   2       17.99       17.78      7.25 o
   5  12   2      190.21      186.58     27.48 o
   6  12   2       24.82       34.72     13.77 o
   7  12   2        2.50      -11.67     11.67 o
   8  12   2        7.57       32.90     12.25 o
   9  12   2       20.91       -8.22     11.62 o
   1  13   2       13.12       25.66     13.30 o
   2  13   2      173.91      167.13      9.83 o
   3  13   2       12.60       19.69      8.00 o
   4  13   2      399.36      400.23     20.57 o
   5  13   2      426.30      404.08     37.04 o
   6  13   2      386.85      318.34     26.09 o
   7  13   2       38.85       37.08     12.87 o
   8  13   2        0.15       21.55     12.43 o
   9  13   2        3.21        1.93     23.94 o
   0  14   2      363.06      351.85     28.95 o
   1  14   2       62.33       77.96     16.38 o
   2  14   2       17.89       13.11      5.13 o
   3  14   2       78.81      101.95     14.04 o
   4  14   2       17.65       27.73     17.43 o
   5  14   2       46.52       40.88     24.50 o
   6  14   2       74.62       45.93     12.08 o
   7  14   2       14.63       -4.24     27.88 o
   8  14   2       15.19       17.74     31.35 o
   9  14   2       21.37        7.80     14.52 o
   1  15   2       78.11       63.36     22.45 o
   2  15   2       61.83       59.58      7.07 o
   3  15   2        2.56        1.45      8.98 o
   4  15   2      480.06      463.65     23.17 o
   5  15   2      255.72      270.72     23.67 o
   6  15   2       21.46       12.71     12.53 o
   7  15   2       12.66       23.66     13.14 o
   8  15   2       16.97       25.78     12.69 o
   0  16   2      208.84      213.63     25.28 o
   1  16   2      614.29      622.72     28.09 o
   2  16   2      135.74      138.69     14.51 o
   3  16   2      134.67      118.66     23.83 o
   4  16   2      200.17      212.07     42.59 o
   5  16   2      122.72       93.41     15.44 o
   6  16   2       14.07       44.22     12.76 o
   7  16   2        8.61       28.12     24.20 o
   8  16   2       57.26       42.92     18.76 o
   1  17   2      124.22      120.49     14.50 o
   2  17   2      469.09      437.46     47.82 o
   3  17   2      182.35      214.63     17.98 o
   4  17   2        6.39        0.32     10.89 o
   5  17   2       21.26        3.91     17.05 o
   6  17   2       28.91       34.25     13.16 o
   7  17   2        2.70       28.65     14.57 o
   0  18   2      474.17      426.71     34.95 o
   1  18   2       27.70       14.50     13.64 o
   2  18   2       98.66       85.49     12.58 o
   3  18   2        2.86       27.26     10.29 o
   4  18   2        6.10       19.41     13.03 o
   5  18   2       16.81       10.04     22.23 o
   6  18   2       15.61        8.88     10.45 o
   7  18   2       11.19       -1.71     11.50 o
   1  19   2       92.79       75.30     13.51 o
   2  19   2      307.94      275.06     21.39 o
   3  19   2       12.76       38.81      9.48 o
   4  19   2        6.50       -4.49      9.33 o
   5  19   2        9.58       18.20     13.64 o
   6  19   2        0.75       40.84     14.93 o
   7  19   2       11.92       26.06     12.68 o
   0  20   2       82.62       97.45     21.86 o
   1  20   2      133.15      124.78     12.90 o
   2  20   2       19.12       26.00      8.20 o
   3  20   2       12.76       22.00     11.74 o
   4  20   2        8.93       32.80     27.95 o
   5  20   2        2.05        3.98     12.09 o
   6  20   2        5.72        8.82     13.85 o
   1  21   2       66.79       77.29      9.32 o
   2  21   2       30.26       20.11      9.49 o
   3  21   2        6.28       -8.81     11.64 o
   4  21   2        8.01       22.80     13.61 o
   5  21   2        1.29       11.20     11.62 o
   6  21   2        8.28       19.11     13.63 o
   0  22   2       86.40       82.49     13.94 o
   1  22   2       27.50       24.01      7.21 o
   2  22   2       20.22       20.94      7.93 o
   3  22   2        0.42       13.66     10.71 o
   4  22   2        7.45       11.43     11.98 o
   5  22   2       12.88       36.79     21.69 o
   1  23   2       32.41       44.48     10.04 o
   2  23   2        5.85       17.50     11.90 o
   3  23   2       17.57       21.40     11.47 o
   4  23   2       13.96       51.82     22.40 o
   5  23   2        8.73        7.58     12.01 o
   0  24   2       17.38       19.43     11.09 o
   1  24   2       13.45       40.99     10.92 o
   2  24   2        6.38       16.37     41.56 o
   3  24   2        0.04       10.73     11.35 o
   4  24   2        5.76        6.43     10.96 o
   1  25   2        1.21        4.59     15.79 o
   2  25   2        0.53        9.91     11.94 o
   3  25   2        3.35       -7.27     37.50 o
   4  25   2       40.12       28.21     16.53 o
   0  26   2        3.19       -6.43     13.83 o
   1  26   2        8.37       27.84     16.37 o
   2  26   2       18.75       15.62     41.21 o
   3  26   2        4.03       16.72     11.44 o
   1  27   2       18.37       34.82     18.57 o
   2  27   2       12.04       13.77      9.80 o
   3  27   2        0.04       17.77     18.42 o
   1  28   2        6.03      -13.95     16.79 o
   1  29   2        0.29       47.64     22.09 o
   2   0   3      962.49      972.98     38.23 o
   4   0   3      104.33      114.28     15.65 o
   6   0   3      132.11      132.16     17.70 o
   8   0   3      198.22      178.02     24.89 o
   0   1   3     1570.83     1554.18     26.30 o
   1   1   3     1750.07     1808.21     28.53 o
   2   1   3      713.69      710.47     19.45 o
   3   1   3      317.01      305.77     24.69 o
   4   1   3       38.70       35.58      7.55 o
   5   1   3       74.28       79.45      9.67 o
   6   1   3       93.91       75.86     10.34 o
   7   1   3      176.12      168.22     20.44 o
   8   1   3       73.45       87.74     16.64 o
   1   2   3      620.84      643.84     14.67 o
   2   2   3      612.97      603.02     19.24 o
   3   2   3      712.35      674.68     23.15 o
   4   2   3      368.62      360.94     23.23 o
   5   2   3      461.29      466.79     36.78 o
   6   2   3       32.72       46.92     19.65 o
   7   2   3      307.80      289.20     18.20 o
   8   2   3       21.26       29.81      7.93 o
   9   2   3        6.25       -1.41     12.62 o
   0   3   3     2737.27     2756.00     71.87 o
   1   3   3     1174.51     1194.55     20.83 o
   2   3   3      666.48      691.27     19.13 o
   3   3   3       63.60       56.66     10.31 o
   4   3   3      279.93      294.25     33.95 o
   5   3   3        4.05       15.76     11.59 o
   6   3   3        8.22       20.52      7.84 o
   7   3   3      167.00      179.72     22.98 o
   8   3   3      100.60      103.45     14.60 o
   9   3   3       36.71       18.60     13.30 o
   1   4   3      318.04      330.29     10.41 o
   2   4   3      162.50      153.77      6.98 o
   3   4   3      405.49      397.32     15.13 o
   4   4   3      254.77      252.20     15.15 o
   5   4   3       92.95       88.21      9.87 o
   6   4   3       24.80       30.39      8.41 o
   7   4   3       12.81       33.89     16.57 o
   8   4   3       13.09       21.62     10.57 o
   9   4   3        6.43        2.95     13.61 o
   0   5   3     1511.83     1566.13     31.37 o
   1   5   3      264.11      260.51     10.50 o
   2   5   3      635.24      628.95     27.63 o
   3   5   3      165.48      210.40     19.56 o
   4   5   3      386.72      402.11     18.44 o
   5   5   3       34.24       23.42      8.47 o
   6   5   3       13.83       16.21      4.56 o
   7   5   3      131.86      144.90     22.22 o
   8   5   3       33.70       28.08      9.82 o
   9   5   3       59.85       67.76     22.32 o
  10   5   3        6.23       10.89     14.62 o
   1   6   3        3.56        4.49      4.46 o
   2   6   3      514.85      514.57     22.60 o
   3   6   3       71.45       70.16      7.81 o
   4   6   3       66.51       72.31     23.35 o
   5   6   3       90.64       89.31      6.02 o
   6   6   3       69.01       49.88     14.91 o
   7   6   3       91.87      106.58     20.50 o
   8   6   3        2.72       23.56     11.19 o
   9   6   3        0.08        2.66     14.34 o
  10   6   3        4.28       18.54     19.49 o
   0   7   3      501.74      532.75     19.73 o
   1   7   3       83.02       84.85     10.66 o
   2   7   3      125.93      124.59     10.64 o
   3   7   3      406.75      394.60     21.02 o
   4   7   3       77.62       82.57     10.92 o
   5   7   3       88.73       92.17      9.21 o
   6   7   3       23.06       37.07     14.22 o
   7   7   3      117.87      114.01     22.07 o
   8   7   3       23.43       45.47     13.46 o
   9   7   3        0.60       14.11     10.13 o
  10   7   3        0.94        8.91     17.60 o
   1   8   3       18.93       17.99      5.61 o
   2   8   3       14.62       19.06      4.29 o
   3   8   3      207.36      226.56     16.70 o
   4   8   3       12.14       15.28      8.01 o
   5   8   3       17.82       35.33     16.10 o
   6   8   3       24.10       20.80     15.05 o
   7   8   3       49.02       55.11     18.39 o
   8   8   3        2.29       10.53     10.83 o
   9   8   3        0.80        7.93     15.33 o
  10   8   3        0.46        6.35     18.37 o
   0   9   3      500.82      501.26     32.60 o
   1   9   3      275.94      280.82     12.47 o
   2   9   3      130.31      131.39      8.22 o
   3   9   3       73.89       70.59      5.41 o
   4   9   3       93.59      106.12     13.00 o
   5   9   3       68.20      116.80     22.69 o
   6   9   3        1.87       16.10     14.70 o
   7   9   3       49.45       67.28     20.76 o
   8   9   3        1.22       -0.10     10.90 o
   9   9   3        1.10        2.41     10.50 o
   1  10   3      728.52      759.72     44.22 o
   2  10   3       16.27       43.03     11.16 o
   3  10   3      145.97      143.96     14.29 o
   4  10   3      139.02      156.68     15.39 o
   5  10   3       65.53       57.54     18.36 o
   6  10   3       72.33      122.02     24.18 o
   7  10   3        2.19       -4.19     11.15 o
   8  10   3       10.18       22.00     12.16 o
   9  10   3        2.38       -2.90      9.37 o
   0  11   3       50.36       72.81     15.58 o
   1  11   3      690.68      725.11     28.67 o
   2  11   3       17.90       42.99     10.71 o
   3  11   3       59.96       77.21     13.34 o
   4  11   3      222.27      212.14     17.36 o
   5  11   3       31.08       35.68     18.49 o
   6  11   3       17.84       38.30     17.02 o
   7  11   3       14.37       17.36     16.96 o
   8  11   3       14.42       37.76     13.09 o
   9  11   3        3.39       25.74     19.71 o
   1  12   3      171.95      152.14     20.77 o
   2  12   3      110.18      143.21     21.93 o
   3  12   3       59.51       75.51     11.92 o
   4  12   3        5.68        5.42      8.78 o
   5  12   3       84.78       48.83     17.41 o
   6  12   3       50.12        8.36     16.15 o
   7  12   3       27.33       35.71     12.91 o
   8  12   3       10.05       31.10     13.42 o
   9  12   3        3.11       16.42     17.50 o
   0  13   3      631.00      616.22     38.58 o
   1  13   3      244.33      243.50     18.45 o
   2  13   3        5.83       12.76     10.38 o
   3  13   3      112.44      116.72     15.11 o
   4  13   3      262.25      251.54     37.62 o
   5  13   3       33.36       36.57     10.59 o
   6  13   3       13.73        0.86     15.39 o
   7  13   3       21.69       42.19     11.99 o
   8  13   3        4.75       10.76     12.25 o
   9  13   3       11.73       21.14     18.72 o
   1  14   3      134.82      124.40     14.85 o
   2  14   3       69.52       78.68     14.61 o
   3  14   3       72.03       62.53     11.99 o
   4  14   3      317.34      338.98     25.56 o
   5  14   3        6.75       50.09     22.04 o
   6  14   3       80.54       90.88     26.20 o
   7  14   3       41.19       65.01     18.93 o
   8  14   3       15.02       52.98     15.44 o
   0  15   3      234.44      200.86     26.01 o
   1  15   3       22.61       20.96     33.28 o
   2  15   3      172.62      189.46     18.08 o
   3  15   3       33.19       30.42     16.14 o
   4  15   3      226.16      226.02     24.06 o
   5  15   3        7.11       20.90     19.93 o
   6  15   3       45.02       26.82     15.26 o
   7  15   3        6.38       46.19     14.88 o
   8  15   3       15.88       25.48     13.30 o
   1  16   3       45.10       44.49     11.44 o
   2  16   3      305.05      310.49     22.61 o
   3  16   3       45.25       52.60     14.76 o
   4  16   3        9.24       50.82     12.27 o
   5  16   3        9.59        2.00     17.87 o
   6  16   3       29.72       32.93     13.97 o
   7  16   3        2.43       37.69     15.79 o
   0  17   3        9.43       22.15     13.84 o
   1  17   3       68.76       64.59     13.72 o
   2  17   3      140.69      143.86     22.75 o
   3  17   3      543.75      501.17     27.90 o
   4  17   3       83.83       90.46     23.97 o
   5  17   3       28.46       29.96     19.58 o
   6  17   3        4.81        5.74     11.13 o
   7  17   3        1.09        7.66     11.68 o
   1  18   3        4.16        5.56      9.11 o
   2  18   3      157.98      126.73     16.31 o
   3  18   3      183.22      188.82     19.63 o
   4  18   3       10.53       23.50     21.35 o
   5  18   3       21.10       34.31     19.89 o
   6  18   3        2.45       20.78     14.08 o
   7  18   3        0.74      -10.58     12.01 o
   0  19   3      108.85      152.55     26.55 o
   1  19   3       67.51       76.25     14.27 o
   2  19   3       76.14       75.67     13.53 o
   3  19   3        2.81       31.45     18.60 o
   4  19   3       44.64       75.21     22.78 o
   5  19   3       24.69       53.90     15.24 o
   6  19   3       10.41       25.23     15.34 o
   1  20   3       28.87       27.63     18.89 o
   2  20   3       29.41       23.57     17.47 o
   3  20   3       58.68       60.51     12.93 o
   4  20   3       29.61       37.95     20.82 o
   5  20   3        5.16       12.74     12.25 o
   6  20   3        1.85       24.92     13.15 o
   0  21   3       14.35       38.10     18.21 o
   1  21   3        0.21        7.44     23.62 o
   2  21   3      112.56      107.31     16.99 o
   3  21   3        3.51       15.02     15.51 o
   4  21   3       11.73       62.38     22.22 o
   5  21   3        5.05       43.55     16.31 o
   1  22   3        7.16       12.30     18.44 o
   2  22   3       11.38       22.60     12.05 o
   3  22   3        8.74       17.23     11.87 o
   4  22   3        4.49       20.35     12.50 o
   5  22   3       15.56       20.89     12.74 o
   0  23   3       11.09        5.12     14.59 o
   1  23   3        8.42       21.33     34.86 o
   2  23   3        8.58       17.85     11.99 o
   3  23   3        0.58       17.19     10.00 o
   4  23   3        1.17       22.14     16.23 o
   1  24   3        3.42       11.99      8.26 o
   2  24   3        4.07        2.48     11.12 o
   3  24   3       13.28       30.08     14.90 o
   4  24   3        0.89       25.54     22.51 o
   0  25   3        0.29      -14.25     17.30 o
   1  25   3        0.88       20.30     10.49 o
   2  25   3        0.91       26.53     12.94 o
   3  25   3        5.34        8.06     14.25 o
   1  26   3       21.50       66.19     20.59 o
   2  26   3        2.94       16.81     14.15 o
   3  26   3        1.45       21.29     19.85 o
   0  27   3       38.92       28.19     17.96 o
   1  27   3       12.68       15.10     18.59 o
   2  27   3        6.79       15.73     14.92 o
   1  28   3        2.57       20.51     18.92 o
   0   0   4     2838.71     2644.95     73.67 o
   2   0   4       97.65       88.60     14.44 o
   4   0   4       92.40       86.89     16.48 o
   6   0   4      267.86      318.48     28.76 o
   1   1   4      387.72      376.12     14.71 o
   2   1   4      403.16      424.57     18.00 o
   3   1   4      129.16      115.99     13.70 o
   4   1   4        1.45       32.63     13.93 o
   5   1   4       50.18       71.43     12.02 o
   6   1   4      252.17      226.38     17.82 o
   7   1   4        1.54       14.05      9.18 o
   0   2   4     6356.31     6326.73    100.84 o
   1   2   4       40.51       42.86      6.05 o
   2   2   4      110.23      107.33     10.89 o
   3   2   4      225.25      210.93     16.23 o
   4   2   4       11.05       20.81      9.19 o
   5   2   4       54.83       64.58     11.27 o
   6   2   4      114.75      120.14     13.97 o
   7   2   4        9.40        0.06     10.65 o
   9   2   4        9.57       13.32     15.37 o
   1   3   4      418.52      422.92     14.21 o
   2   3   4        5.85        7.67      4.49 o
   3   3   4      175.18      171.01     12.46 o
   4   3   4      124.33      135.86     14.06 o
   5   3   4        6.62       -8.80      8.80 o
   6   3   4       98.52       82.87     11.30 o
   7   3   4      113.66      100.79     21.28 o
   8   3   4        6.65       13.37     12.77 o
   9   3   4        1.47       39.58     19.40 o
   0   4   4      108.23       93.99     17.55 o
   1   4   4       58.44       59.76      6.43 o
   2   4   4      245.73      240.41     10.50 o
   3   4   4      251.03      244.37     14.63 o
   4   4   4       75.84       71.15     21.93 o
   5   4   4       45.12       41.00     11.82 o
   6   4   4      150.92      134.99     14.36 o
   7   4   4       77.65       49.52     15.59 o
   8   4   4       10.56       -1.64     10.29 o
   9   4   4       21.41       12.19     15.36 o
   1   5   4      127.19      142.04      8.70 o
   2   5   4       54.96       52.19      5.77 o
   3   5   4      186.43      179.70     10.87 o
   4   5   4       14.10       28.10      9.18 o
   5   5   4       35.54       30.56     17.41 o
   6   5   4      121.59      116.36     16.63 o
   7   5   4       46.28        5.61     14.20 o
   8   5   4       12.18       27.59     13.77 o
   9   5   4       12.75       26.93     20.44 o
   0   6   4      100.78      122.94     22.55 o
   1   6   4       40.32       33.49     11.54 o
   2   6   4      867.63      830.25     24.83 o
   3   6   4      327.69      296.48     19.43 o
   4   6   4       31.52       25.19      8.99 o
   5   6   4       30.82       26.31      8.44 o
   6   6   4       11.15       14.57     12.23 o
   7   6   4        3.17      -12.00     13.91 o
   8   6   4        0.26      -20.05     20.05 o
   9   6   4       21.94       16.14     18.68 o
  10   6   4        2.87        5.83     15.74 o
   1   7   4      155.98      151.30     16.51 o
   2   7   4      205.90      210.63     23.65 o
   3   7   4       35.27       24.79     11.16 o
   4   7   4       97.97       77.30      9.46 o
   5   7   4       18.43       29.28     13.57 o
   6   7   4       27.91       60.29     20.07 o
   7   7   4        7.43       59.93     21.47 o
   8   7   4       12.00       41.98     15.54 o
   9   7   4        0.20       10.90     16.87 o
   0   8   4       27.52       31.75     16.90 o
   1   8   4       22.56       21.27      6.62 o
   2   8   4      513.88      517.72     26.12 o
   3   8   4        9.84      -10.40     10.40 o
   4   8   4       26.44       11.22     15.47 o
   5   8   4       40.32       79.85     21.02 o
   6   8   4       51.89       88.53     23.08 o
   7   8   4       18.84       55.73     20.42 o
   8   8   4       11.67       14.94     14.68 o
   9   8   4        4.42       10.05     10.80 o
   1   9   4       24.20       27.74      6.37 o
   2   9   4       10.30        3.12      5.85 o
   3   9   4       78.91       87.30     27.68 o
   4   9   4       91.59       97.40     14.18 o
   5   9   4       13.25       38.00     19.05 o
   6   9   4        9.40       33.49     19.09 o
   7   9   4       44.40      104.55     25.23 o
   8   9   4       12.64        1.58     10.28 o
   9   9   4        3.17       12.96     10.79 o
   0  10   4      125.39      141.64     23.68 o
   1  10   4       47.62       73.33     13.97 o
   2  10   4       92.67       83.65     11.57 o
   3  10   4       57.94       63.79     12.53 o
   4  10   4       15.67       19.63     16.86 o
   5  10   4       26.59       77.99     21.60 o
   6  10   4       12.78       39.04     20.03 o
   7  10   4       10.80       20.38     19.20 o
   8  10   4        0.68       34.33     19.60 o
   9  10   4       15.45       48.99     15.36 o
   1  11   4        0.26        7.59      9.95 o
   2  11   4      122.78      117.24      9.58 o
   3  11   4       22.67       15.64     10.69 o
   4  11   4      107.09      141.50     16.45 o
   5  11   4       24.45       29.36     19.39 o
   6  11   4       73.32      141.13     27.62 o
   7  11   4       22.22      102.87     25.98 o
   8  11   4        0.69       -6.45     14.32 o
   9  11   4        2.63       67.33     23.95 o
   0  12   4      535.09      515.35     39.50 o
   1  12   4      133.00      129.28     17.83 o
   2  12   4       87.75       66.12     13.49 o
   3  12   4       75.46       88.62     15.26 o
   4  12   4       23.67       31.79     11.04 o
   5  12   4       92.57       81.40     13.98 o
   6  12   4       15.51       51.67     20.38 o
   7  12   4        1.75       34.29     17.42 o
   8  12   4        0.02        1.92     14.14 o
   1  13   4       18.40       43.08     13.40 o
   2  13   4      124.04      141.00     17.64 o
   3  13   4       62.96       82.68     15.51 o
   4  13   4       84.65      115.71     16.54 o
   5  13   4      134.24      146.40     16.40 o
   6  13   4       43.92      103.99     26.28 o
   7  13   4       13.55       49.07     23.82 o
   8  13   4        0.66       41.97     17.17 o
   0  14   4       80.19       77.98     21.73 o
   1  14   4      266.66      293.82     54.00 o
   2  14   4       17.19       17.40     10.75 o
   3  14   4        5.45       32.70     11.94 o
   4  14   4      119.86      139.30     17.54 o
   5  14   4       81.38       74.11     23.60 o
   6  14   4        7.66       12.76     18.01 o
   7  14   4        9.46       45.45     22.30 o
   8  14   4       15.97        8.85     15.00 o
   1  15   4       52.28       59.04     14.81 o
   2  15   4       18.28       17.38     11.44 o
   3  15   4       59.08       87.86     15.73 o
   4  15   4       89.59      102.64     15.93 o
   5  15   4       48.17       75.60     25.13 o
   6  15   4       48.49       34.39     17.00 o
   7  15   4       12.65       34.40     18.36 o
   0  16   4       69.60       95.37     21.09 o
   1  16   4       46.63       52.71     13.70 o
   2  16   4      136.97      144.02     27.39 o
   3  16   4       41.98       57.61     15.02 o
   4  16   4        5.84       35.49     13.32 o
   5  16   4       46.40       64.83     25.23 o
   6  16   4        4.90        8.28     17.48 o
   7  16   4        0.51        0.69     14.07 o
   1  17   4       12.64       17.33     12.10 o
   2  17   4      299.65      268.30     23.22 o
   3  17   4        9.43       23.88     12.24 o
   4  17   4        6.86       23.27     12.40 o
   5  17   4       11.36       37.07     22.86 o
   6  17   4        1.08       35.14     21.05 o
   0  18   4      141.05      120.23     23.79 o
   1  18   4       54.92       51.75     37.26 o
   2  18   4        7.23       42.35     14.85 o
   3  18   4        4.14       23.62     12.27 o
   4  18   4       62.87      100.65     26.28 o
   5  18   4       28.68       42.34     24.65 o
   6  18   4       14.57       60.25     25.88 o
   1  19   4       11.83      -10.40     10.40 o
   2  19   4       39.97       58.38     14.86 o
   3  19   4       10.83       21.68     11.74 o
   4  19   4       26.74       31.38     20.79 o
   5  19   4        2.96       10.94     18.61 o
   0  20   4        1.69       -1.36     16.31 o
   1  20   4       47.55       45.84     12.68 o
   2  20   4       15.21       35.51     14.29 o
   3  20   4       11.59       17.06     13.88 o
   4  20   4       31.08       31.84     22.96 o
   5  20   4        4.41       46.67     25.11 o
   1  21   4       21.28       31.42     12.62 o
   2  21   4       35.83       51.95     25.35 o
   3  21   4       18.49       67.44     28.47 o
   4  21   4        5.40       72.39     26.75 o
   0  22   4       32.22       47.96     21.57 o
   1  22   4       12.66       19.02     12.67 o
   2  22   4       17.87       70.90     26.15 o
   3  22   4        9.82      105.51     30.54 o
   4  22   4        1.59        3.06     18.66 o
   1  23   4       22.96       34.84     31.19 o
   2  23   4        2.66       12.34     23.66 o
   3  23   4       10.83       35.89     21.93 o
   0  24   4        5.36        1.40     17.41 o
   1  24   4       23.93        8.80     27.56 o
   2  24   4        0.49       11.98     19.38 o
   1  25   4        6.45        7.95     10.93 o
   2  25   4        3.68       -1.26     16.61 o
   3  25   4        2.90       -3.57     17.26 o
   0  26   4        3.74       -9.55     20.80 o
   1  26   4        5.41       -7.13     19.24 o
   2  26   4        3.13      -11.53     14.22 o
   2   0   5       53.29       30.70     11.57 o
   4   0   5       62.11       67.70     17.73 o
   6   0   5      170.43      182.37     26.69 o
   0   1   5       68.53       60.43     12.76 o
   1   1   5      573.18      583.82     20.46 o
   2   1   5      278.73      265.50     16.62 o
   3   1   5      215.97      184.25     23.64 o
   4   1   5      162.33      156.87     26.61 o
   5   1   5       13.67       31.86     11.92 o
   6   1   5        3.16       14.04      9.24 o
   7   1   5       24.56       58.49     18.62 o
   1   2   5       22.96       20.07      8.10 o
   2   2   5        6.66       13.93      8.40 o
   3   2   5      144.18      149.89     16.50 o
   4   2   5       84.58       89.42     14.87 o
   5   2   5      186.85      192.91     17.77 o
   6   2   5       17.43       29.58     10.72 o
   7   2   5       49.88       86.47     21.57 o
   0   3   5      159.42      147.57     16.13 o
   1   3   5      300.11      333.27     19.12 o
   2   3   5       13.41        3.52      8.60 o
   3   3   5       48.79       62.22     10.90 o
   4   3   5      491.40      452.24     40.31 o
   5   3   5       18.93       17.11     10.33 o
   6   3   5       30.97       37.07     11.79 o
   7   3   5      133.50      109.34     22.21 o
   1   4   5       12.19       12.18      8.49 o
   2   4   5       23.29       23.32      8.92 o
   3   4   5      354.75      329.61     13.35 o
   4   4   5      174.84      127.44     31.85 o
   5   4   5       36.73       27.50     11.50 o
   6   4   5        6.18       20.23     13.79 o
   7   4   5       18.88       40.62     17.99 o
   0   5   5      152.46      184.75     26.59 o
   1   5   5      125.70      112.15     12.11 o
   2   5   5      233.02      220.00     15.90 o
   3   5   5      215.59      214.64     15.66 o
   4   5   5       47.84       38.19     23.41 o
   5   5   5       11.23       16.64     10.49 o
   6   5   5       10.88       12.66     14.76 o
   7   5   5       13.59       -1.64     12.51 o
   8   5   5       12.04      -14.78     14.78 o
   1   6   5       31.04       39.11     13.46 o
   2   6   5      373.90      393.23     22.86 o
   3   6   5      131.82      132.11     13.42 o
   4   6   5       11.20        9.27      8.82 o
   5   6   5       50.06       57.15     11.12 o
   6   6   5       23.34       29.89     16.20 o
   7   6   5        5.43       18.74     17.95 o
   8   6   5        2.31       -1.98     11.98 o
   0   7   5       46.15       48.14     18.96 o
   1   7   5        2.41       24.28     13.88 o
   2   7   5      103.74      101.66     20.15 o
   3   7   5       72.67       75.14     14.10 o
   4   7   5       61.38       57.61      9.55 o
   5   7   5       68.79       51.40     15.57 o
   6   7   5        7.07       16.13     17.48 o
   7   7   5       33.92       40.21     18.84 o
   8   7   5       12.81      -10.00     15.21 o
   1   8   5       57.77       65.44     14.95 o
   2   8   5        2.51       22.41     12.68 o
   3   8   5       86.36      107.91     17.06 o
   4   8   5       33.69       44.55     13.33 o
   5   8   5       29.13        6.40     12.27 o
   6   8   5       28.95       25.89     16.67 o
   7   8   5        1.48        7.02     16.68 o
   8   8   5        5.33      -12.26     15.30 o
   0   9   5      147.34      180.23     27.23 o
   1   9   5       30.88       56.10     31.04 o
   2   9   5      183.16      219.31     34.08 o
   3   9   5       21.94       28.43     12.08 o
   4   9   5        2.18        0.90     11.15 o
   5   9   5       69.31       66.92     22.34 o
   6   9   5        6.84       -9.52     16.08 o
   7   9   5       51.87       93.11     24.83 o
   8   9   5        8.31      -14.76     17.15 o
   1  10   5       75.48      103.12     18.10 o
   2  10   5       95.66      114.67     17.17 o
   3  10   5      124.70      131.32     19.37 o
   4  10   5       59.81       53.93     13.84 o
   5  10   5       42.58       33.16     19.90 o
   6  10   5        0.37        8.14     16.48 o
   7  10   5       14.69       17.96     15.92 o
   8  10   5        3.99       19.42     15.08 o
   0  11   5       70.31       89.30     22.00 o
   1  11   5      545.20      526.32     30.74 o
   2  11   5       60.80       75.08     27.62 o
   3  11   5       10.42       26.09     25.07 o
   4  11   5       70.61       54.84     13.56 o
   5  11   5       12.54       37.06     20.79 o
   6  11   5        5.58       13.29     17.83 o
   7  11   5        2.55        2.46     16.44 o
   8  11   5        3.02       -4.26     15.99 o
   1  12   5       34.42       44.10     34.55 o
   2  12   5       73.80      102.82     17.83 o
   3  12   5       72.60       77.96     15.59 o
   4  12   5       11.46        6.80     12.05 o
   5  12   5       48.11       45.99     13.21 o
   6  12   5        1.58       -1.58     13.91 o
   7  12   5        3.90      -21.17     21.17 o
   8  12   5        7.69       44.80     24.44 o
   0  13   5      552.41      534.74     44.58 o
   1  13   5      185.05      170.90     21.68 o
   2  13   5        1.98       23.28     12.24 o
   3  13   5       14.42       28.71     25.03 o
   4  13   5       68.88       68.44     14.44 o
   5  13   5        1.48        0.69      9.75 o
   6  13   5        9.14       24.28     19.02 o
   7  13   5        0.45       -8.17     16.35 o
   1  14   5       70.01       64.35     29.55 o
   2  14   5      108.71      102.90     16.98 o
   3  14   5       30.55        7.85     16.20 o
   4  14   5       57.49       45.72     23.45 o
   5  14   5        0.22      -11.60     12.53 o
   6  14   5       33.20       65.77     21.67 o
   7  14   5        2.24        9.68     19.94 o
   0  15   5      206.08      279.55     36.16 o
   1  15   5       35.25       40.71     13.93 o
   2  15   5       38.56       46.42     17.57 o
   3  15   5      148.58      144.25     34.10 o
   4  15   5       39.68       32.83     17.91 o
   5  15   5        5.20      -15.41     19.96 o
   6  15   5       12.50       25.92     20.56 o
   1  16   5       26.18       18.19     13.28 o
   2  16   5      185.77      160.60     28.11 o
   3  16   5        9.00       25.16     12.24 o
   4  16   5        4.09       26.55     12.24 o
   5  16   5        0.91       19.87     21.54 o
   6  16   5       18.56       30.77     15.81 o
   0  17   5       39.80       55.53     25.19 o
   1  17   5        9.83        8.54     12.36 o
   2  17   5       73.39       63.44     15.46 o
   3  17   5       40.02       43.70     24.50 o
   4  17   5        2.21       19.68     40.94 o
   5  17   5        3.09      -10.99     19.60 o
   1  18   5        6.92        6.71     10.87 o
   2  18   5       39.89       56.17     14.20 o
   3  18   5       68.23       65.12     17.48 o
   4  18   5       14.26      -24.26     24.26 o
   5  18   5       37.95       28.02     19.88 o
   0  19   5       11.18       44.81     23.15 o
   1  19   5        5.75       46.07     23.72 o
   2  19   5        6.28       15.00     15.47 o
   3  19   5        4.12       -8.29     12.47 o
   4  19   5        2.92      -12.44     24.10 o
   1  20   5       11.76        7.61     12.28 o
   2  20   5        4.69       33.20     13.36 o
   3  20   5       18.89        7.68     17.31 o
   4  20   5       13.17       -1.33     22.94 o
   0  21   5       42.43       55.03     20.31 o
   1  21   5        3.08        5.22     10.23 o
   2  21   5       49.35       40.25     14.28 o
   3  21   5        4.35       -1.85     19.47 o
   1  22   5        4.84        9.63     10.59 o
   2  22   5        4.67        9.11     13.90 o
   0  23   5       13.15       23.36     16.87 o
   1  23   5       26.24       27.21     26.87 o
   2  23   5        1.78        9.50     13.99 o
   1  24   5        9.73        2.04     20.67 o
   0  25   5        5.08       19.02     20.37 o
   1  25   5        7.51        7.51     17.46 o
   0   0   6      443.94      417.60     39.51 o
   2   0   6       53.60       72.12     22.08 o
   4   0   6       80.92       77.53     20.90 o
   6   0   6      107.60      110.80     23.77 o
   1   1   6      206.38      184.16     16.15 o
   2   1   6      110.76       93.39     13.13 o
   3   1   6       56.49       71.53     14.96 o
   4   1   6       33.11       29.48     13.45 o
   5   1   6       21.35       40.96     13.37 o
   6   1   6       23.62       32.57     12.00 o
   0   2   6      748.37      716.13     35.31 o
   1   2   6       22.65       27.02     10.09 o
   2   2   6       37.03       54.12     10.62 o
   3   2   6       73.22       67.85     16.55 o
   4   2   6        9.54       12.12     18.71 o
   5   2   6       12.82       -9.46      9.81 o
   6   2   6        2.32       27.11     23.82 o
   7   2   6       16.56       27.52     16.48 o
   1   3   6       74.64       58.13     17.42 o
   2   3   6       64.93       59.24     11.81 o
   3   3   6       12.38        5.96     14.13 o
   4   3   6       15.69       14.36     12.02 o
   5   3   6        6.23       33.66     25.32 o
   6   3   6       49.82       63.29     20.75 o
   7   3   6        8.63       22.90     17.43 o
   0   4   6      129.64       74.73     25.56 o
   1   4   6       46.17       62.55     12.31 o
   2   4   6      111.00       94.23     16.58 o
   3   4   6       42.50       42.06     15.30 o
   4   4   6        1.02       36.24     13.52 o
   5   4   6       38.29       58.06     14.58 o
   6   4   6       69.47      100.55     25.09 o
   7   4   6        3.23       79.71     23.54 o
   1   5   6      108.38       88.00     18.15 o
   2   5   6      105.93       93.95     15.06 o
   3   5   6       42.43       45.10     12.50 o
   4   5   6       32.64       50.53     13.71 o
   5   5   6        0.24       16.49     10.98 o
   6   5   6       12.98       45.70     21.99 o
   7   5   6        2.16       67.35     22.49 o
   0   6   6       18.68       58.24     20.71 o
   1   6   6      100.92      100.44     37.45 o
   2   6   6      111.72      114.93     18.95 o
   3   6   6       58.51       58.39     10.65 o
   4   6   6       46.63       39.08     11.52 o
   5   6   6        1.59       32.76     11.48 o
   6   6   6       21.30       70.13     24.08 o
   7   6   6        7.59       13.02     16.87 o
   1   7   6       13.41       36.08     15.81 o
   2   7   6        6.14       46.36     30.43 o
   3   7   6       19.33       20.72     23.97 o
   4   7   6        7.25       16.37      8.93 o
   5   7   6        0.99       33.86     19.16 o
   6   7   6        8.49       20.15     15.11 o
   7   7   6        4.72      -19.07     19.07 o
   8   7   6        3.59       17.10     18.38 o
   0   8   6        0.40       17.39     20.62 o
   1   8   6       34.73       55.26     14.72 o
   2   8   6       50.22       60.61     22.21 o
   3   8   6       94.97       90.18     17.56 o
   4   8   6        5.54        9.48     12.76 o
   5   8   6        7.96      -13.51     16.47 o
   6   8   6        3.60       64.09     25.09 o
   7   8   6        4.19        1.77     18.80 o
   8   8   6        4.10       12.88     19.51 o
   1   9   6       20.32       42.55     16.55 o
   2   9   6        5.00       28.76     16.41 o
   3   9   6       32.14       51.97     20.95 o
   4   9   6       12.50       16.44     12.71 o
   5   9   6       37.19       22.71     21.91 o
   6   9   6        1.07       -5.29     16.47 o
   7   9   6       11.43       -4.22     12.96 o
   8   9   6        3.27       -9.63     17.00 o
   0  10   6       75.60       87.52     25.74 o
   1  10   6       26.17       44.18     14.18 o
   2  10   6       40.89       59.59     15.39 o
   3  10   6       92.42       71.91     17.42 o
   4  10   6       61.34       79.71     16.37 o
   5  10   6       13.32       23.16     18.61 o
   6  10   6        9.03       50.32     23.56 o
   7  10   6        1.89       16.03     16.51 o
   1  11   6        6.91       32.09     14.76 o
   2  11   6        8.86       10.51     13.31 o
   3  11   6       23.62       27.96     13.18 o
   4  11   6       64.92      100.41     17.70 o
   5  11   6        4.33       -3.87     16.02 o
   6  11   6        9.40        2.91     18.28 o
   7  11   6       15.00        8.97     14.21 o
   0  12   6       19.23       29.46     17.01 o
   1  12   6       13.18       27.77     17.22 o
   2  12   6       17.09        8.97     14.64 o
   3  12   6       14.92       25.07     13.43 o
   4  12   6        1.61        6.30     11.92 o
   5  12   6       16.94       39.57     25.42 o
   6  12   6       15.42       42.69     22.47 o
   1  13   6       24.74       45.49     18.90 o
   2  13   6       11.20       23.51     23.65 o
   3  13   6        9.94       13.56     13.58 o
   4  13   6        1.51       12.93     12.63 o
   5  13   6       30.98        4.32     12.30 o
   6  13   6       12.90       -7.29     19.25 o
   0  14   6       40.56       50.07     22.18 o
   1  14   6       46.58       77.18     17.65 o
   2  14   6       10.41       52.04     20.94 o
   3  14   6       20.50       49.24     17.07 o
   4  14   6       60.81       60.74     19.87 o
   5  14   6       42.38       56.05     14.86 o
   1  15   6       15.86       21.03     33.64 o
   2  15   6       20.05       37.26     25.84 o
   3  15   6       12.16       30.12     14.52 o
   4  15   6       24.80       21.42     12.96 o
   5  15   6       21.17       57.00     26.31 o
   0  16   6       42.26       52.72     23.09 o
   1  16   6       34.76       39.33     15.82 o
   2  16   6       10.44        5.53     11.73 o
   3  16   6        4.29       21.45     13.17 o
   4  16   6        3.18       34.38     16.04 o
   1  17   6        8.89       20.94     39.16 o
   2  17   6       30.63       36.67     23.23 o
   3  17   6        1.27        2.27     13.64 o
   4  17   6        6.80       19.11     13.50 o
   0  18   6        0.01       41.31     25.32 o
   1  18   6       66.23       70.38     33.58 o
   2  18   6        0.98        8.30     11.32 o
   3  18   6        3.64       -3.59     13.63 o
   1  19   6        2.56       32.57     15.73 o
   2  19   6       26.71       45.69     32.11 o
   3  19   6        1.01       22.90     13.76 o
   0  20   6        6.36       25.78     22.49 o
   1  20   6       10.67       33.91     20.65 o
   2  20   6        3.57       35.96     33.62 o
   3  20   6        5.25       -3.52     16.84 o
   1  21   6        5.73       52.17     17.84 o
   2  21   6        4.96       20.22     18.54 o
   0  22   6       17.51       -2.13     15.55 o
   1  22   6        4.15       19.55     22.50 o
   2  22   6       16.00       -5.21     18.54 o
   1  23   6        0.77       47.37     26.40 o
   2   0   7        0.37       21.35     19.82 o
   4   0   7       12.62       27.18     19.67 o
   6   0   7       25.01       54.42     22.23 o
   0   1   7      110.57      103.25     18.43 o
   1   1   7       90.51       96.11     12.46 o
   2   1   7        0.11        6.60     10.16 o
   3   1   7       39.98       49.07     14.92 o
   4   1   7        0.29        3.11     10.68 o
   5   1   7        8.47       12.53     24.58 o
   6   1   7        1.62       10.16     10.22 o
   1   2   7       35.68       20.04     11.91 o
   2   2   7       26.25        9.63     11.77 o
   3   2   7        4.21       31.41     13.17 o
   4   2   7       14.06       24.48     13.49 o
   5   2   7       19.75       33.45     12.38 o
   6   2   7        4.57        7.38     13.67 o
   0   3   7       52.20       38.39     24.79 o
   1   3   7       61.92       46.56     12.17 o
   2   3   7       16.87       10.38      9.39 o
   3   3   7       14.77       34.51     12.90 o
   4   3   7       30.88       25.68     14.22 o
   5   3   7        4.35        1.22     10.38 o
   6   3   7        8.96       33.95     18.52 o
   1   4   7       68.37       46.35     13.34 o
   2   4   7       25.22       27.95      9.52 o
   3   4   7       89.86       91.17     20.03 o
   4   4   7       35.38       24.20     12.58 o
   5   4   7        4.09       32.58     12.95 o
   6   4   7       15.44       44.21     21.12 o
   7   4   7        1.05        5.83     18.59 o
   0   5   7      138.21      143.63     30.78 o
   1   5   7      261.22      239.94     25.80 o
   2   5   7       24.74       34.04     11.43 o
   3   5   7       57.99       70.89     21.45 o
   4   5   7       20.33       33.53     25.69 o
   5   5   7        2.26       33.07     12.50 o
   6   5   7        3.77       32.73     19.72 o
   7   5   7        8.39       13.68     16.75 o
   1   6   7       19.62       49.08     16.76 o
   2   6   7       17.74       12.27     14.21 o
   3   6   7       67.83       50.36     11.85 o
   4   6   7       19.30       34.61     12.70 o
   5   6   7       18.57       73.95     26.09 o
   6   6   7        5.40       57.82     26.12 o
   7   6   7        0.49       29.90     22.05 o
   0   7   7       99.06      112.63     29.27 o
   1   7   7       55.79       42.56     15.66 o
   2   7   7       57.09       68.88     34.57 o
   3   7   7        4.62       23.90     14.30 o
   4   7   7        8.65       50.94     23.79 o
   5   7   7        3.75        7.84     14.76 o
   6   7   7        7.79       56.63     23.20 o
   7   7   7        8.23       51.43     24.72 o
   1   8   7       11.82       48.98     18.44 o
   2   8   7        0.26       22.98     15.98 o
   3   8   7        4.90       29.30     15.61 o
   4   8   7       27.51       18.31     20.89 o
   5   8   7        4.36       70.04     26.57 o
   6   8   7        9.27       80.24     28.89 o
   0   9   7        0.88       20.40     24.89 o
   1   9   7       26.33       43.66     18.76 o
   2   9   7       82.54       72.70     41.66 o
   3   9   7       14.42       35.21     15.27 o
   4   9   7       18.65       26.27     23.52 o
   5   9   7       11.26       30.32     20.21 o
   6   9   7        2.47       29.34     24.96 o
   1  10   7        9.66       64.14     18.00 o
   2  10   7       11.59       14.27     15.19 o
   3  10   7        4.89       11.98     24.78 o
   4  10   7       14.77       32.98     25.17 o
   5  10   7       22.82       82.42     26.19 o
   6  10   7        2.69       62.62     24.81 o
   0  11   7       29.87       76.21     29.55 o
   1  11   7       31.05       46.21     33.32 o
   2  11   7        0.05       74.62     20.13 o
   3  11   7       16.80       46.31     17.06 o
   4  11   7        6.98       46.52     28.05 o
   5  11   7        4.29       37.43     20.52 o
   1  12   7       17.97       18.82     15.79 o
   2  12   7       17.60       46.23     21.99 o
   3  12   7        1.89        8.64     11.63 o
   4  12   7        9.41       19.97     15.30 o
   5  12   7       14.83       38.08     23.17 o
   0  13   7       44.72       72.79     26.84 o
   1  13   7        0.17       19.04     17.27 o
   2  13   7        8.96       24.04     16.48 o
   3  13   7        3.27       21.26     12.17 o
   4  13   7       27.70       33.68     17.15 o
   1  14   7        8.33       31.01     14.46 o
   2  14   7        8.13       56.58     18.40 o
   3  14   7        6.44       38.14     14.24 o
   4  14   7       14.90       30.19     14.65 o
   0  15   7       22.67       -5.86     16.53 o
   1  15   7        2.12       13.04     13.82 o
   2  15   7       21.56       28.39     15.33 o
   3  15   7       22.93       46.36     17.33 o
   4  15   7        5.71        4.17     20.09 o
   1  16   7        6.73       67.88     19.94 o
   2  16   7       35.66       38.33     17.44 o
   3  16   7        0.57        7.06     21.29 o
   4  16   7        7.37       24.84     20.55 o
   0  17   7        2.55       42.36     25.57 o
   1  17   7        8.44       36.49     16.76 o
   2  17   7        5.97       21.98     14.93 o
   3  17   7       38.69       35.32     24.20 o
   1  18   7       10.36       51.67     19.30 o
   2  18   7       16.73       -9.36     20.75 o
   3  18   7       21.91       14.02     15.45 o
   1  19   7       12.42       24.07     21.95 o
   2  19   7        9.48       39.93     21.90 o
   3  19   7        4.32       -0.49     22.52 o
   2  20   7        8.96       37.59     25.02 o
   0   0   8       98.38      114.14     27.97 o
   2   0   8        4.79       24.48     23.28 o
   4   0   8       31.21       41.96     22.00 o
   1   1   8       50.85       55.00     16.10 o
   2   1   8       16.69       59.93     34.00 o
   3   1   8       11.43       32.67     26.72 o
   4   1   8       27.62       44.24     19.12 o
   5   1   8        4.58       16.81     13.05 o
   6   1   8       18.17       41.90     21.32 o
   0   2   8      132.29      107.35     26.53 o
   1   2   8        3.54       12.63     10.47 o
   2   2   8        0.36       40.77     14.67 o
   3   2   8        6.84       20.22     16.47 o
   4   2   8        2.16        6.24     11.20 o
   5   2   8        7.51       57.97     20.00 o
   6   2   8       19.92      -17.45     17.45 o
   1   3   8       24.80       31.01     11.59 o
   2   3   8       11.76       24.37     13.02 o
   3   3   8       19.14       30.81     13.21 o
   4   3   8        4.28       25.88     22.99 o
   5   3   8        3.45       37.13     14.85 o
   6   3   8        7.49        4.42     16.47 o
   0   4   8       34.16       17.61     22.24 o
   1   4   8       18.32       29.46     15.82 o
   2   4   8        5.51        6.95     11.14 o
   3   4   8       22.62       52.51     18.27 o
   4   4   8        2.38       14.59     11.20 o
   5   4   8        6.38       21.14     20.10 o
   6   4   8        2.47       13.98     17.43 o
   1   5   8        2.71       11.61     13.21 o
   2   5   8        8.38        9.90     24.97 o
   3   5   8       24.69       32.26     14.46 o
   4   5   8       21.04       13.79     12.79 o
   5   5   8        4.40       -0.78     21.71 o
   0   6   8        7.97       15.65     21.97 o
   1   6   8       33.75       40.26     16.60 o
   2   6   8       14.40       37.97     23.06 o
   3   6   8       15.76       25.43     13.81 o
   4   6   8       15.93       43.48     21.91 o
   5   6   8       12.88       34.55     25.11 o
   1   7   8        0.48       21.53     15.70 o
   2   7   8        1.71        0.89     13.22 o
   3   7   8        4.60       29.91     16.65 o
   4   7   8       11.33       14.61     24.03 o
   5   7   8        2.36       31.70     22.64 o
   0   8   8        1.49       38.78     27.87 o
   1   8   8        3.55       41.07     18.04 o
   2   8   8        9.59        1.48     12.11 o
   3   8   8        9.20       21.91     18.01 o
   4   8   8        8.44       75.67     30.74 o
   1   9   8        2.13       14.98     15.61 o
   2   9   8        6.33       55.16     21.42 o
   3   9   8        1.70       15.06     14.86 o
   4   9   8        3.41       35.15     20.03 o
   0  10   8       12.14      -12.52     17.12 o
   1  10   8        1.54       15.62     13.36 o
   2  10   8        0.72       42.67     20.85 o
   3  10   8       12.97       31.92     22.05 o
   4  10   8        8.25      -10.46     15.99 o
   1  11   8        3.47        8.83     15.10 o
   2  11   8        9.28       14.40     15.17 o
   3  11   8        1.27      -21.74     23.10 o
   4  11   8       10.24       31.92     19.59 o
   0  12   8       27.15       68.38     26.95 o
   1  12   8        4.44       33.93     17.75 o
   2  12   8        6.52        0.02     14.39 o
   3  12   8        7.66       -6.71     21.14 o
   4  12   8        8.31      -15.48     20.04 o
   1  13   8        2.06        3.47     13.54 o
   2  13   8        4.18       31.61     26.63 o
   3  13   8        5.11       18.76     23.19 o
   4  13   8        1.67      -24.25     24.25 o
   1  14   8        1.94       20.21     20.01 o
   2  14   8        8.64      -11.83     22.36 o
   3  14   8        3.56       -3.59     20.78 o
   2   0   9        0.53       33.75     24.62 o
   0   1   9        7.51       29.34     19.06 o
   1   1   9        3.24        9.89     14.30 o
   2   1   9        9.10       48.58     20.92 o
   3   1   9        1.87       19.55     15.44 o
   4   1   9        7.48       42.31     21.97 o
   1   2   9        0.49       16.35     13.58 o
   2   2   9       13.56       29.62     17.59 o
   3   2   9        1.28       38.00     16.59 o
   4   2   9        7.05       18.41     15.69 o
   0   3   9       10.27       10.35     20.61 o
   1   3   9        2.91       10.75     16.26 o
   2   3   9        4.75       -5.71     14.48 o
   3   3   9       15.57       40.84     24.72 o
   4   3   9        0.67       13.96     19.53 o
   1   4   9        6.26       22.82     15.93 o
   3   4   9        8.24        4.49     15.04 o
   4   4   9        0.20      -13.67     19.94 o
   0   5   9        0.50       16.87     22.14 o
 
